# Supplementary material for: First Insight into the Genotypic Diversity of Clinical Mycobacterium tuberculosis Isolates from Gansu Province, China
Source: PLoS One. 2014 Jun 9;9(6):e99357. doi: 10.1371/journal.pone.0099357 (PMC4049826; doi:10.1371/journal.pone.0099357)
Supplement: Table S1 — The 15-locus MIRU-VNTR repeats profiles, and spoligotyping profiles of the 467 isolates. (XLS) [file pone.0099357.s002.xls]

## Sheet: VNTR
key	ETRA	ETRB	ETRC	ETRD	ETRE	MIRU10	MIRU16	MIRU23	MIRU26	MIRU27	MIRU39	MIRU40	Mtub21	Mtub30	Mtub39
GS12002	4	2	4	3	5	3	3	5	7	3	3	3	5	4	4
GS12003	4	2	4	3	5	2	3	5	2	3	3	3	5	4	4
GS12004	4	2	4	3	5	3	3	5	7	3	2	3	3	4	4
GS12005	4	2	4	3	5	3	3	5	7	3	3	3	5	4	4
GS12006	4	2	4	3	5	2	3	5	8	3	3	3	4	4	4
GS12007	4	2	4	3	5	3	3	5	7	3	3	4	5	4	4
GS12008	3	2	4	3	3	4	1	5	1	3	2	2	3	4	4
GS12013	4	2	4	3	5	3	3	5	9	3	3	3	4	4	4
GS12015	4	2	4	3	4	3	3	5	7	3	3	3	5	4	6
GS12017	4	2	4	8	3	2	3	5	5	2	2	2	1	2	2
GS12019	4	2	4	1	6	3	3	5	5	3	3	2	3	4	4
GS12022	4	2	4	3	6	3	3	5	5	3	3	2	3	4	4
GS12023	4	2	4	8	3	2	3	5	5	2	2	2	1	2	2
GS12024	4	2	4	3	5	3	3	5	6	3	3	3	6	4	6
GS12027	4	1	4	3	5	3	3	5	7	3	3	3	5	4	4
GS12028	4	2	4	7	5	3	3	5	7	3	3	3	5	4	4
GS12029	4	2	4	3	4	3	3	5	4	3	3	3	4	4	5
GS12032	4	2	4	3	5	3	3	5	7	3	3	3	4	4	6
GS12034	3	2	4	3	5	3	3	5	7	3	3	3	1	4	4
GS12035	3	1	4	3	3	2	3	5	5	3	2	3	3	2	4
GS12036	4	2	4	3	5	3	3	5	7	3	3	3	5	4	4
GS12037	4	2	4	3	5	3	3	5	7	3	3	3	5	4	4
GS12038	4	2	4	3	5	1	3	5	7	3	3	3	4	2	4
GS12039	4	2	4	3	6	3	3	5	5	3	3	2	3	4	4
GS12041	4	2	4	3	5	3	3	5	7	3	3	3	4	4	4
GS12043	4	2	4	3	5	1	3	5	5	3	3	2	4	4	4
GS12045	4	2	4	3	5	3	3	5	7	3	3	3	5	4	4
GS12046	4	2	4	3	6	3	3	5	7	3	3	3	5	4	4
GS12047	4	2	4	3	5	3	3	5	7	3	3	3	5	4	4
GS12049	4	2	4	3	5	3	3	5	7	3	3	3	5	4	4
GS12054	4	2	4	3	5	3	3	5	7	3	3	3	5	4	4
GS12055	4	2	4	3	5	3	3	5	7	3	3	3	4	4	4
GS12058	5	4	5	3	3	2	3	4	4	3	2	2	1	2	3
GS12060	4	2	4	3	5	3	3	5	7	3	3	3	5	4	4
GS12061	4	2	4	3	5	3	3	5	7	3	3	3	4	4	5
GS12062	4	2	4	3	5	3	3	5	5	3	3	3	5	4	4
GS12063	4	2	4	3	5	3	3	5	7	3	3	3	5	4	4
GS12064	4	2	4	3	5	3	3	5	7	3	3	3	5	4	4
GS12065	4	2	4	3	5	3	3	5	7	3	3	3	5	4	4
GS12067	4	2	4	3	5	3	3	5	7	3	3	3	5	4	4
GS12076	3	3	4	4	3	3	2	6	3	3	2	1	2	2	6
GS12081	2	2	4	3	5	3	3	5	7	3	3	3	4	4	4
GS12083	4	2	4	3	2	3	3	5	7	3	3	4	3	4	5
GS12085	4	2	4	3	5	3	3	5	6	3	3	3	4	4	4
GS12086	4	2	4	3	5	2	3	5	7	3	3	3	5	4	4
GS12088	4	2	4	3	5	2	3	5	7	3	3	3	5	4	4
GS12091	4	2	4	3	5	3	3	5	4	3	3	3	4	4	4
GS12093	4	2	4	3	4	3	3	5	7	3	3	3	4	4	5
GS12094	4	2	4	3	5	3	3	5	7	3	3	3	5	4	4
GS12095	4	2	4	3	5	3	3	5	6	3	3	3	5	4	4
GS12097	4	2	4	3	4	3	3	5	7	3	3	3	5	4	4
GS12098	4	2	4	3	6	3	3	5	5	3	3	2	3	4	5
GS12099	4	2	4	3	5	2	3	5	5	3	3	3	5	4	4
GS12104	4	2	4	3	5	4	3	5	3	3	3	3	5	4	4
GS12105	4	2	4	3	5	3	3	5	7	2	3	3	5	4	4
GS12110	3	2	4	3	5	3	3	5	7	3	3	3	5	2	4
GS12117	4	2	4	3	5	3	3	5	4	3	3	3	4	4	4
GS12118	4	2	4	3	5	3	3	5	7	3	3	3	4	4	4
GS12133	4	2	4	3	5	2	3	5	7	3	3	3	4	4	4
GS12134	4	2	4	3	5	3	3	5	7	3	3	3	8	4	4
GS12140	4	2	4	3	5	2	3	5	7	3	3	3	5	4	4
GS12145	4	2	4	3	4	3	2	5	7	3	3	3	6	4	6
GS12146	4	2	4	3	5	3	3	5	6	3	3	3	5	2	4
GS12147	3	2	4	3	5	3	3	5	7	3	3	3	5	2	4
GS12152	4	2	4	3	4	3	3	6	5	4	3	3	4	2	4
GS12154	3	2	4	3	5	3	3	5	7	3	3	3	5	4	4
GS12156	4	2	4	3	5	3	3	6	5	3	3	3	6	4	4
GS12162	4	2	4	3	4	3	3	5	7	3	3	3	5	4	5
GS12165	4	2	4	3	5	3	3	5	7	3	3	3	5	4	4
GS12167	4	2	4	3	5	3	3	5	4	3	3	3	4	4	4
GS12168	4	2	4	3	5	4	3	5	7	3	3	3	4	4	4
GS12172	4	2	4	3	5	2	3	5	7	3	3	3	5	4	4
GS12173	4	2	2	3	5	6	4	5	4	3	3	3	4	2	4
GS12174	4	2	4	1	5	3	3	5	7	3	3	3	5	4	4
GS12181	4	2	4	3	4	3	3	5	7	3	3	3	5	4	6
GS12182	4	2	4	3	5	3	3	5	4	3	3	3	4	4	4
GS12183	4	2	4	3	5	3	3	5	6	3	3	3	5	4	4
GS12184	4	2	4	3	5	3	3	5	7	3	3	3	5	4	4
GS12186	4	2	4	3	5	3	3	5	8	3	3	3	5	4	4
GS12187	4	2	4	1	5	3	3	5	7	3	3	3	5	4	5
GS12191	4	2	4	3	5	3	3	5	5	3	3	3	5	4	4
GS12197	4	2	4	3	4	3	3	5	7	3	3	3	5	4	6
GS12201	4	2	4	3	4	3	3	5	7	3	3	3	5	4	6
GS12203	4	2	4	3	4	3	3	5	7	3	3	3	5	4	6
GS12215	4	2	4	3	5	3	3	5	7	2	2	3	5	4	4
GS12219	4	2	4	3	5	3	3	5	7	3	3	3	8	4	4
GS12222	4	2	4	3	5	3	3	5	7	3	3	3	5	4	4
GS12224	4	2	4	3	4	1	3	5	6	3	3	3	4	4	4
GS12225	3	1	4	4	3	2	3	5	6	3	2	5	3	2	4
GS12232	4	2	4	3	5	2	3	5	8	3	3	3	5	4	4
GS12235	4	2	4	3	5	3	3	5	7	3	3	3	4	4	5
GS12236	4	2	4	3	5	3	3	5	7	3	3	2	4	2	4
GS12237	3	1	4	3	3	2	3	5	5	3	2	3	3	2	4
GS12240	3	2	4	3	5	3	3	5	7	3	3	3	5	4	4
GS12241	3	2	4	3	5	3	3	5	7	3	3	3	5	4	4
GS12244	3	2	4	3	6	3	3	5	5	3	3	2	3	4	4
GS12245	3	2	4	3	6	3	3	5	5	3	3	2	3	4	4
GS12246	2	2	4	3	5	3	3	5	4	3	3	3	4	4	4
GS12248	2	2	4	3	5	3	3	5	4	3	3	3	4	4	4
GS12249	4	2	4	3	5	3	3	5	6	3	3	3	1	4	4
GS12250	4	2	4	3	5	3	3	5	6	3	3	3	4	4	4
GS12252	4	2	4	3	5	3	3	5	6	3	3	3	4	4	4
GS12254	4	2	4	3	5	3	3	5	5	3	3	2	4	4	4
GS12255	4	2	4	3	5	3	3	5	6	3	3	3	4	4	4
GS12264	4	2	4	3	5	3	3	5	8	3	2	3	5	4	4
GS12268	4	2	4	3	5	3	3	5	7	3	3	3	6	4	4
GS12273	4	2	4	3	4	1	3	5	7	3	3	3	4	4	4
GS12291	4	2	4	3	5	3	3	5	4	3	3	3	4	4	4
GS12307	2	1	4	3	3	2	3	5	5	3	2	4	3	2	4
GS12308	4	2	4	3	5	1	3	5	6	3	3	2	4	4	4
GS12310	4	2	4	3	3	2	3	5	7	3	3	2	6	4	4
GS12315	3	2	4	3	5	2	3	5	7	3	3	3	5	4	3
GS12316	4	2	4	3	4	3	3	5	6	3	3	3	5	4	4
GS12317	4	2	4	3	5	3	3	5	7	3	3	3	4	4	4
GS12325	4	2	4	3	5	3	3	5	7	3	3	3	5	4	4
GS12326	4	2	4	3	5	3	3	5	7	3	3	3	5	4	4
GS12327	4	2	4	3	5	3	3	5	7	3	3	3	5	4	4
GS12328	4	2	4	3	5	3	3	5	7	3	3	3	5	4	4
GS12339	4	2	4	3	5	3	3	5	7	3	3	3	4	4	4
GS12349	3	2	4	3	5	2	3	5	7	3	3	3	5	4	4
GS12350	3	1	4	3	3	2	3	5	5	3	2	4	3	2	4
GS12352	3	1	4	3	3	2	3	5	5	3	2	4	3	2	4
GS12355	4	2	5	3	6	3	3	5	7	3	1	3	5	4	4
GS12357	3	2	4	3	5	3	3	5	7	2	3	3	5	2	4
GS12359	4	2	4	3	5	3	3	5	7	2	3	3	5	4	4
GS12361	4	2	4	3	5	3	3	5	8	3	3	3	4	4	4
GS12367	4	2	4	3	4	3	3	5	7	3	3	5	5	4	4
GS12369	4	2	4	3	5	3	3	5	7	3	3	2	5	4	4
GS12372	3	1	4	3	3	2	3	5	5	3	2	3	3	2	3
GS12373	4	2	4	3	5	3	4	5	5	3	3	2	4	4	5
GS12383	3	1	4	3	3	2	3	5	5	2	2	3	2	2	4
GS12386	4	2	4	3	5	3	3	5	5	3	3	3	4	4	4
GS12389	4	2	4	3	5	3	3	5	8	3	3	3	5	4	4
GS12390	4	2	4	3	5	3	3	5	5	3	3	3	5	4	4
GS12391	2	2	4	3	5	3	3	5	7	3	3	3	4	4	4
GS12392	3	1	4	3	3	2	3	5	7	3	2	3	3	2	4
GS12393	3	1	4	3	3	2	3	5	5	3	2	3	3	2	3
GS12394	4	2	4	3	5	3	3	5	7	3	3	3	5	4	4
GS12401	4	2	4	3	4	3	3	5	7	3	3	3	5	4	6
GS12410	4	2	4	3	5	2	3	5	7	3	3	3	5	4	4
GS12411	4	2	4	3	5	1	3	5	7	3	3	3	4	2	4
GS12414	4	2	4	3	6	3	3	5	7	3	3	3	5	4	4
GS12417	4	2	4	3	2	3	3	5	7	3	3	3	4	4	5
GS12422	4	2	4	3	4	3	3	5	7	3	3	3	5	4	4
GS12423	4	2	4	3	5	4	3	5	7	3	3	3	4	4	4
GS12425	4	2	4	3	5	2	3	5	6	3	3	3	5	4	4
GS12426	4	2	4	3	4	3	3	5	6	3	3	3	5	4	4
GS12427	4	2	4	3	5	3	3	5	7	3	3	3	4	4	4
GS12429	3	1	4	3	3	2	3	5	5	3	2	4	3	2	4
GS12430	4	2	4	3	2	3	3	5	7	3	3	3	4	4	5
GS12431	4	2	4	3	5	3	3	5	5	3	3	3	4	4	4
GS12432	4	2	4	3	5	3	3	5	5	3	3	3	5	4	4
GS12435	4	2	4	3	5	3	3	5	7	3	3	3	5	4	4
GS12437	4	2	4	3	6	3	3	5	7	3	3	3	6	4	4
GS12438	4	2	4	3	3	3	4	5	7	3	3	3	6	4	4
GS12439	3	1	4	3	3	2	3	5	5	3	2	4	3	2	4
GS12440	3	1	4	3	3	2	3	5	4	3	2	5	3	2	5
GS12441	4	2	4	3	2	3	3	5	7	3	3	4	3	4	5
GS12442	4	2	4	3	4	3	3	5	6	3	3	3	3	4	4
GS12443	4	2	4	3	6	3	3	5	5	3	3	2	3	4	4
GS12445	4	2	4	3	5	3	3	5	6	3	3	3	4	4	4
GS12447	4	2	4	1	5	3	3	5	8	3	3	3	6	4	4
GS12448	4	2	4	3	5	3	3	5	7	3	3	3	5	4	4
GS12449	4	2	4	3	5	3	3	5	9	3	3	3	4	4	4
GS12453	3	1	5	3	3	2	3	5	5	2	2	3	3	2	4
GS12454	4	2	4	3	5	3	3	5	7	3	3	2	5	4	4
GS12456	4	2	4	3	6	3	4	5	6	3	3	2	4	4	4
GS12457	4	2	4	3	5	3	3	5	7	3	3	3	5	4	4
GS12460	4	2	4	3	5	3	3	5	6	3	3	3	5	4	4
GS12464	4	2	4	3	5	3	3	5	7	3	3	3	5	4	6
GS12465	4	2	4	3	5	3	3	5	7	3	4	3	5	4	4
GS12468	2	1	4	3	2	2	3	6	5	3	2	3	3	2	3
GS12469	4	2	4	3	5	3	3	5	4	3	3	3	5	4	4
GS12470	4	2	4	3	5	3	3	5	7	3	3	3	5	4	4
GS12471	3	2	4	3	2	5	1	5	1	3	2	2	5	4	5
GS12472	4	2	4	3	4	2	3	5	6	3	3	3	5	4	4
GS12476	4	2	4	3	5	3	3	5	7	3	3	3	5	4	4
GS12478	4	2	4	3	5	3	3	5	7	3	3	3	5	4	4
GS12479	4	2	4	3	4	3	3	5	8	3	3	3	5	4	4
GS12480	4	2	4	3	5	3	3	5	7	3	3	3	5	4	4
GS12481	4	2	4	3	5	3	3	5	7	3	3	3	5	4	4
GS12482	4	2	4	3	5	3	3	5	7	3	3	3	3	4	4
GS12485	4	2	4	3	4	1	3	5	7	3	3	3	4	4	4
GS12488	4	2	4	3	5	4	3	5	7	3	3	3	5	4	4
GS12492	4	2	4	3	5	3	3	5	5	3	3	3	4	4	4
GS12494	4	2	4	3	5	3	3	5	7	3	3	3	5	4	4
GS12495	3	2	4	3	5	3	3	5	8	3	3	3	5	2	4
GS12497	3	1	4	3	3	2	3	5	4	4	2	1	3	2	6
GS12499	2	1	4	3	3	2	3	5	5	3	2	3	3	2	4
GS12500	4	2	4	3	5	3	3	5	7	3	3	3	4	4	4
GS12504	4	2	4	3	5	3	3	5	7	3	3	3	4	4	4
GS12506	2	1	4	3	3	2	3	5	4	3	2	4	3	2	4
GS12507	4	2	4	3	5	2	3	5	7	3	3	3	5	4	4
GS12508	5	2	4	3	3	3	2	5	1	3	2	2	3	4	4
GS12509	4	2	4	3	5	2	3	5	7	3	3	3	5	4	4
GS12513	3	2	4	3	5	3	3	5	7	3	3	4	1	4	4
GS12514	4	2	4	3	5	3	3	5	7	3	3	3	4	4	4
GS12517	4	2	4	3	5	1	3	4	7	3	3	3	4	4	4
GS12524	4	2	4	4	5	3	2	5	7	3	3	3	5	4	4
GS12525	3	2	4	3	5	3	3	5	7	2	3	3	5	2	4
GS12527	4	2	4	3	5	3	3	5	7	3	3	3	4	4	5
GS12531	4	2	4	3	5	4	3	5	7	3	3	3	4	4	4
GS12532	4	2	4	3	6	3	3	5	6	3	3	3	4	4	4
GS12537	4	2	4	3	5	3	3	5	7	3	3	3	4	4	4
GS12540	2	2	4	3	5	3	3	5	7	3	3	3	5	4	6
GS12543	4	2	4	3	5	3	3	5	8	3	2	3	5	4	4
GS12544	4	2	4	3	6	3	3	6	7	3	3	3	6	4	4
GS12545	3	2	4	3	5	3	3	5	7	3	3	3	5	2	4
GS12546	4	2	4	3	5	3	3	5	4	3	3	3	5	4	4
GS12548	4	2	4	3	3	3	4	5	7	3	3	3	6	4	4
GS12549	3	2	4	3	5	3	3	5	7	3	3	3	5	2	4
GS12550	4	2	4	3	6	3	3	5	4	3	3	2	3	4	4
GS12554	4	2	4	1	5	3	3	5	7	3	3	3	6	4	4
GS12555	4	2	4	3	4	3	2	5	7	3	3	3	5	4	4
GS12556	4	2	4	3	4	3	2	5	7	3	3	3	5	4	4
GS12557	4	2	4	3	4	3	2	5	7	3	3	3	5	4	4
GS12558	4	2	4	3	4	3	2	5	7	3	3	3	5	4	4
GS12559	4	2	5	3	5	3	3	5	6	3	3	3	11	4	4
GS12560	4	2	4	3	4	3	3	5	6	3	3	3	5	4	4
GS12561	3	2	4	3	5	3	3	5	6	3	3	3	5	4	3
GS12562	4	2	4	3	5	3	3	5	6	3	3	3	4	4	4
GS12563	4	2	3	3	5	3	3	5	5	3	3	3	4	4	5
GS12568	4	2	4	3	5	3	3	5	6	3	3	3	5	4	4
GS12570	3	2	4	3	5	3	3	5	7	3	3	3	4	4	6
GS12573	4	2	4	3	5	3	3	5	6	3	3	3	5	4	4
GS12575	4	2	4	3	5	3	3	5	6	3	3	3	6	4	4
GS12577	4	2	4	2	5	3	3	5	6	3	3	3	4	4	4
GS12578	4	2	4	3	5	3	3	5	6	3	3	3	3	4	4
GS12579	4	2	4	3	5	3	3	5	7	3	3	3	3	4	4
GS12580	4	2	4	3	7	2	3	5	6	3	3	3	6	4	4
GS12581	4	2	4	3	6	3	4	5	5	3	3	3	4	4	4
GS12582	4	2	4	3	5	3	3	5	5	3	3	3	5	4	4
GS12583	4	2	4	3	4	3	2	5	4	3	3	3	4	4	4
GS12584	2	2	4	3	5	3	3	5	7	3	3	3	5	4	6
GS12586	4	2	4	3	5	3	3	5	6	3	3	3	5	4	4
GS12587	4	2	4	3	5	3	3	5	6	3	3	3	5	4	4
GS12589	4	2	4	3	5	3	3	5	5	3	3	3	5	4	4
GS12591	3	2	4	3	5	3	3	5	7	3	3	3	5	2	4
GS12592	4	2	4	3	5	3	3	5	6	3	3	3	5	4	4
GS12593	2	2	4	3	5	3	3	5	5	3	3	3	4	4	4
GS12594	4	2	4	3	5	3	3	5	5	3	3	3	5	4	4
GS12595	4	2	4	3	5	3	3	5	8	3	3	3	3	4	4
GS12596	4	2	4	3	4	3	2	5	5	3	3	3	4	4	4
GS12598	4	2	4	3	5	3	3	5	7	3	3	3	4	4	4
GS12599	4	2	4	3	4	3	3	5	7	3	3	3	5	4	6
GS12600	4	2	4	3	5	2	3	5	7	3	3	3	3	4	4
GS12051	4	2	4	3	6	3	3	5	7	3	3	3	5	4	4
GS12053	3	2	3	3	5	3	3	6	7	3	3	4	1	4	4
GS12103	3	2	4	3	5	3	3	5	7	3	2	3	6	4	4
GS12106	4	2	4	3	5	3	4	5	6	3	3	2	4	4	4
GS12132	3	1	4	3	3	2	1	5	5	3	2	1	3	2	4
GS12142	4	2	4	3	5	3	3	5	7	3	3	3	5	4	4
GS12149	4	2	4	3	5	3	3	5	7	3	3	3	5	4	4
GS12171	4	2	4	3	5	3	3	5	7	3	3	3	5	4	4
GS12229	4	2	4	3	5	3	3	5	6	3	3	3	5	4	4
GS12233	3	1	4	3	3	2	3	5	5	3	2	3	3	2	4
GS12260	4	2	4	4	5	3	2	5	7	3	3	3	5	4	4
GS12290	4	2	4	3	4	3	3	5	7	3	3	3	5	4	4
GS12360	4	2	4	3	5	3	3	5	7	3	3	1	5	4	4
GS12415	2	1	4	3	3	2	3	5	5	3	2	4	3	2	4
GS12450	4	2	4	3	5	3	3	5	7	3	3	4	4	4	4
GS12483	4	2	4	3	6	3	3	5	5	3	3	2	3	4	4
GS12518	4	2	4	3	5	2	3	5	7	3	3	3	5	4	4
GS12523	4	2	4	4	5	3	3	5	7	3	3	3	5	4	4
GS12526	4	2	4	3	5	3	3	5	8	3	3	3	4	4	4
GS12567	4	2	4	3	6	3	3	5	6	3	3	3	4	4	4
GS12574	4	2	4	3	4	3	3	5	7	3	3	3	5	4	4
GS05018	4	2	4	3	5	3	2	5	6	3	3	3	5	4	4
GS05022	4	2	4	3	5	3	2	5	6	3	3	3	5	4	4
GS05023	4	2	3	5	3	2	2	6	5	2	2	2	1	2	2
GS05025	3	2	4	3	5	3	2	5	7	3	3	3	3	4	4
GS05028	4	2	4	3	5	3	2	5	7	3	3	4	4	4	5
GS05029	4	2	4	3	5	2	2	5	6	3	3	3	5	4	4
GS05030	4	2	4	3	6	3	2	5	8	3	3	3	5	4	4
GS05031	4	2	4	3	5	3	2	5	6	3	3	3	5	4	4
GS05034	4	2	4	3	5	3	2	5	7	3	3	3	5	4	4
GS05036	4	2	4	3	5	3	2	5	7	3	3	3	4	4	4
GS05037	4	2	4	3	5	3	2	5	5	3	3	2	4	4	4
GS05039	4	2	4	3	5	3	2	5	4	3	3	3	4	4	4
GS05040	2	1	4	3	3	2	2	5	5	3	2	1	3	2	6
GS05051	4	2	4	3	6	3	2	5	5	3	3	2	3	4	4
GS05054	4	2	4	3	5	3	2	5	7	3	3	2	5	4	4
GS05056	3	2	4	5	3	2	2	5	5	2	2	2	1	2	2
GS05057	3	2	4	3	5	3	2	5	7	3	3	3	5	4	4
GS05058	4	2	4	3	5	2	2	4	6	3	3	3	5	4	4
GS05059	4	2	4	3	5	1	2	5	6	3	3	2	4	4	4
GS05060	4	2	4	3	6	3	2	5	5	3	3	2	3	4	4
GS05065	3	2	4	3	5	3	2	5	7	3	3	3	6	4	4
GS05069	4	2	4	3	4	3	2	5	7	3	3	3	8	4	4
GS05071	3	3	4	3	3	3	1	6	3	3	2	1	2	2	6
GS05079	4	2	4	3	5	3	2	5	7	3	3	3	5	4	4
GS05081	4	2	4	3	5	3	3	5	7	3	3	3	5	4	4
GS05086	4	2	4	3	2	3	3	5	7	3	3	3	4	4	5
GS05088	4	2	4	3	5	2	3	5	7	3	3	3	6	4	4
GS05092	4	2	4	3	5	3	3	5	7	3	3	3	4	4	4
GS05098	4	2	3	3	7	3	3	5	7	3	3	3	4	4	4
GS05100	4	2	4	3	4	3	3	5	7	3	3	3	5	4	5
GS05101	4	2	4	3	4	3	3	5	7	3	3	3	5	4	5
GS05102	4	2	4	3	5	2	3	5	5	3	3	3	5	4	4
GS05103	4	2	4	3	5	2	3	5	7	3	3	3	6	4	4
GS05106	4	2	4	3	5	3	3	5	7	3	3	3	4	4	4
GS05108	4	2	4	1	5	3	3	5	7	3	3	3	5	6	4
GS05111	4	2	4	3	5	3	3	5	7	3	3	1	5	4	4
GS05112	4	2	4	3	5	3	3	5	7	3	3	3	4	4	4
GS05113	4	2	4	1	5	3	3	5	7	3	3	3	5	6	4
GS05114	4	2	4	3	5	2	3	5	6	3	3	3	5	4	4
GS05115	3	1	4	3	3	2	3	5	3	3	2	4	3	2	4
GS05116	4	2	4	3	7	3	3	5	6	3	3	3	3	4	4
GS05121	4	2	4	3	5	3	4	5	7	3	3	3	4	4	4
GS05125	4	2	4	3	5	3	3	5	7	2	3	3	5	4	4
GS05127	3	2	4	3	5	3	3	5	7	3	3	3	3	4	4
GS05129	3	2	4	3	5	3	3	5	7	3	3	3	3	4	4
GS05130	4	2	4	3	5	3	3	5	5	3	3	2	4	4	4
GS05132	2	1	4	3	3	2	3	4	5	3	2	3	3	2	5
GS05133	4	2	4	1	5	3	3	5	7	3	3	3	5	6	4
GS05134	4	2	4	3	4	3	3	5	7	3	3	2	4	4	4
GS05135	5	2	4	3	5	3	3	5	7	3	3	3	5	4	4
GS05139	4	2	4	3	5	3	3	5	8	3	3	3	5	4	4
GS05140	4	2	4	3	5	3	3	5	6	3	3	3	5	4	4
GS05142	4	2	4	3	6	3	3	5	6	3	3	3	4	4	4
GS05147	4	2	4	3	5	2	3	5	6	3	3	3	5	4	4
GS05150	3	2	4	3	5	3	3	5	7	3	3	3	3	4	4
GS05151	4	2	4	3	5	3	3	5	5	3	3	2	4	4	4
GS05153	4	2	4	3	5	3	2	5	7	3	3	3	6	4	4
GS05154	2	1	4	3	3	2	3	4	5	3	2	3	3	2	5
GS05155	4	2	4	3	4	3	3	5	7	3	3	3	8	4	4
GS05156	4	2	4	3	5	3	3	5	7	3	3	3	4	4	4
GS05158	4	2	4	3	5	3	4	5	7	3	3	3	4	4	4
GS05159	4	2	4	3	5	3	4	5	7	3	3	3	4	4	4
GS05160	4	2	3	5	3	3	3	6	5	3	2	2	1	2	2
GS05163	2	1	4	3	3	3	3	4	5	2	2	3	3	2	5
GS05172	4	2	4	3	5	3	3	5	5	3	3	3	5	4	4
GS05177	3	2	4	3	5	3	3	5	7	3	3	3	3	4	4
GS05179	4	2	4	3	5	3	3	5	7	3	3	3	5	4	4
GS05182	4	2	4	1	5	3	3	5	7	3	3	3	5	6	4
GS05183	5	2	4	3	4	3	3	5	7	3	3	3	5	4	4
GS05184	4	2	4	1	5	3	3	5	7	3	3	3	5	6	4
GS05185	3	2	4	3	5	3	3	5	7	3	3	3	3	4	4
GS05186	4	2	4	1	5	3	3	5	7	3	3	3	5	6	4
GS05188	4	2	4	3	5	3	3	5	7	3	3	3	4	4	4
GS05191	4	2	4	3	5	3	3	5	8	3	3	3	5	4	4
GS05197	4	2	4	3	5	3	3	5	7	3	3	3	4	4	4
GS06001	4	2	4	3	6	3	2	5	5	3	3	2	3	4	4
GS06002	4	2	4	3	6	3	2	5	5	3	3	2	3	4	4
GS06003	4	2	4	3	5	3	2	5	7	2	2	3	4	4	4
GS06004	4	2	4	3	5	3	1	5	7	3	3	3	6	4	4
GS06006	3	1	4	3	3	2	2	5	6	3	2	4	3	2	4
GS06007	3	1	4	3	3	2	2	5	6	3	2	4	3	2	4
GS06009	4	2	4	3	5	3	2	5	5	3	3	2	4	4	4
GS06010	4	3	4	3	5	3	2	5	7	3	3	3	4	3	4
GS06011	4	2	4	3	5	3	2	5	7	2	3	3	5	4	4
GS06012	4	2	4	3	5	3	1	5	7	3	3	4	6	4	4
GS06014	4	2	4	3	6	3	2	5	5	3	3	2	3	4	4
GS06015	4	2	4	3	5	3	2	5	7	3	3	3	9	4	4
GS06016	4	2	4	3	5	3	2	5	7	3	3	3	4	4	4
GS06017	4	2	4	3	5	3	3	5	6	3	3	2	4	4	4
GS06018	4	2	4	3	5	1	2	5	7	3	3	3	4	4	4
GS06019	4	2	4	3	5	3	2	5	7	3	3	3	4	4	4
GS06020	4	2	4	3	5	3	2	5	5	3	4	4	4	4	4
GS06021	4	2	4	3	5	3	2	5	8	3	3	3	5	4	4
GS06023	4	2	4	3	5	3	2	5	7	3	3	3	4	4	4
GS06024	4	2	4	3	5	3	2	5	7	3	3	3	5	4	2
GS06025	4	2	4	3	5	3	2	5	7	2	3	3	5	4	4
GS06026	4	2	4	3	5	3	2	5	7	3	3	3	5	4	4
GS06027	4	2	4	2	6	3	2	5	7	3	3	3	5	4	4
GS06036	3	1	4	3	3	2	2	5	5	3	2	3	3	2	4
GS06037	4	2	5	3	5	3	2	5	7	3	3	3	3	4	4
GS06038	4	2	4	3	5	3	2	5	7	3	3	3	4	4	4
GS06039	2	2	4	3	5	3	2	5	7	3	3	3	4	4	4
GS06041	3	2	4	3	5	3	2	5	7	3	3	3	5	2	4
GS06044	4	2	4	3	6	3	2	5	5	3	3	2	3	4	4
GS06049	4	2	4	3	3	2	2	5	5	2	2	2	1	2	2
GS06050	4	2	4	3	5	3	2	5	6	3	3	3	5	4	4
GS06051	4	2	4	3	3	2	2	5	5	2	2	2	1	2	2
GS06052	2	2	4	3	5	3	2	5	9	3	3	3	4	4	4
GS06053	4	2	4	3	3	2	2	5	5	2	2	2	1	2	2
GS06054	4	2	4	3	5	3	2	5	7	3	3	3	4	4	4
GS06056	2	2	4	3	5	3	2	5	5	3	3	3	4	4	4
GS06057	2	2	4	3	5	3	2	5	5	3	3	3	4	4	4
GS06060	4	2	4	3	5	3	2	5	7	3	3	3	5	4	4
GS06061	4	2	4	3	5	3	2	5	7	3	2	3	5	4	4
GS06063	4	2	4	3	5	3	2	5	7	3	3	3	5	4	4
GS06065	4	2	4	3	8	3	2	5	7	3	3	3	5	4	4
GS06068	4	2	4	3	6	3	2	6	7	3	3	4	5	4	4
GS06070	4	2	4	3	5	3	2	5	7	3	3	3	3	4	4
GS06071	4	2	4	3	5	3	2	5	7	3	3	3	5	4	4
GS06072	3	2	4	3	5	3	2	5	6	3	3	4	4	4	5
GS06073	2	2	4	3	5	3	2	5	7	3	3	3	4	4	4
GS06074	4	2	4	3	5	3	2	5	7	3	3	3	4	4	4
GS06075	4	2	4	3	5	3	2	5	7	1	3	3	8	4	4
GS06078	4	2	4	3	6	3	2	6	7	3	3	4	5	4	4
GS06079	3	2	4	3	5	3	2	5	3	3	3	3	2	4	6
GS06081	4	2	4	3	6	3	2	5	5	3	3	2	3	4	4
GS06082	4	2	4	3	6	3	2	5	5	3	3	2	3	4	4
GS06083	4	2	4	3	5	2	2	5	6	3	3	3	5	4	4
GS06084	3	2	4	3	5	3	2	5	7	3	3	3	1	4	4
GS06085	4	2	4	3	5	2	2	5	6	3	3	3	3	4	4
GS06086	4	2	4	3	5	3	2	5	7	3	3	3	5	4	4
GS06087	4	2	4	3	5	3	2	5	7	3	3	3	4	4	4
GS06088	3	1	4	3	2	2	1	5	5	3	2	3	3	2	4
GS06089	4	2	4	3	5	2	2	5	7	3	3	3	5	4	4
GS06090	4	2	4	3	5	3	2	5	7	3	2	3	3	4	4
GS06093	4	2	4	3	5	3	2	5	7	2	3	3	5	4	4
GS06094	4	2	4	3	5	3	2	5	6	3	3	3	5	4	6
GS06095	4	2	4	4	5	3	3	5	7	3	3	3	4	4	4
GS06096	3	1	4	3	3	2	3	5	6	3	2	3	3	2	4
GS06098	4	2	4	3	5	3	4	5	6	3	3	2	4	4	4
GS06099	4	2	4	3	4	3	3	5	5	3	3	3	6	4	4
GS06101	4	2	4	3	6	3	2	5	5	3	3	2	3	4	4
GS06103	4	2	4	3	5	3	2	3	7	3	2	3	4	4	4
GS06104	4	2	4	3	5	3	2	5	7	3	3	3	5	4	4
GS06105	4	2	4	3	5	3	2	5	6	3	3	3	4	4	4
GS06106	4	2	4	3	5	3	2	5	7	3	3	3	5	4	4
GS07001	4	2	4	3	6	3	3	6	7	3	3	4	5	4	4
GS07003	4	2	4	3	6	3	3	5	5	3	3	2	3	4	4
GS07004	4	2	4	3	6	3	3	5	5	3	3	2	3	4	4
GS07006	3	2	4	3	5	3	3	5	7	3	3	3	1	4	4
GS07007	4	2	4	3	5	3	3	5	7	3	3	3	5	4	4
GS07008	4	2	4	3	5	3	3	5	7	3	3	3	4	4	4
GS07009	3	1	4	3	2	2	2	5	5	3	2	3	3	2	4
GS07010	4	2	4	3	5	2	3	5	7	3	3	3	5	4	4
GS07011	4	2	4	3	5	3	3	5	7	2	3	3	5	4	4
GS07012	4	2	4	3	4	3	4	5	5	3	3	2	4	4	4
GS07013	3	1	4	3	3	2	3	5	6	3	2	3	3	2	4
GS07014	4	2	4	3	4	3	3	5	5	3	3	3	6	4	4
GS07015	4	2	4	3	4	3	5	5	5	3	3	2	4	4	4
GS07016	4	2	4	3	6	3	3	5	5	3	3	2	3	4	4
GS07018	3	1	4	2	3	2	3	5	5	3	2	3	3	2	4
GS07019	3	2	4	3	5	3	3	5	7	3	3	3	4	4	4
GS07021	4	2	4	4	5	3	3	5	7	3	3	3	4	4	4
GS07023	4	2	4	3	6	3	3	5	6	3	3	3	4	4	4
GS07024	4	2	4	3	5	3	3	5	7	3	3	4	5	4	4
GS07025	4	2	4	3	6	3	3	5	5	3	3	2	3	4	4
GS07026	4	2	4	3	5	3	3	5	5	3	3	3	4	4	4
GS07027	3	2	4	3	5	3	3	5	7	3	3	3	5	4	5
GS07028	3	2	4	3	5	3	3	5	7	4	3	3	5	4	4
GS07029	3	1	4	3	3	2	3	5	5	4	2	3	3	2	4
GS07030	4	2	4	3	5	3	3	5	7	3	3	3	4	4	4
GS07031	4	2	4	3	5	2	3	5	5	3	3	3	5	4	4
GS07032	4	2	4	3	5	3	3	5	7	3	3	3	5	4	4
GS07034	4	2	4	3	5	3	3	5	8	3	3	3	4	2	4
GS07035	4	2	4	3	5	3	3	5	7	3	3	3	4	4	4
GS07036	4	2	4	3	5	3	3	5	7	3	4	4	4	4	4
GS07037	4	2	4	3	5	3	3	5	7	2	3	3	5	4	4
GS07038	4	2	4	3	4	1	3	5	7	3	3	3	4	4	4
GS07039	4	3	4	3	5	3	3	5	7	3	3	3	5	4	4
GS07040	4	2	4	3	6	3	3	5	7	3	2	3	5	4	4
GS07041	4	2	4	3	3	3	3	5	6	3	3	3	5	4	3
GS07042	4	2	4	3	5	3	4	5	9	3	3	3	5	4	5
GS07043	3	2	4	5	3	2	3	5	5	2	2	2	1	2	2
GS07044	4	2	2	3	5	3	3	5	7	3	3	3	5	4	4
GS07045	4	3	4	3	5	3	3	5	7	3	3	3	5	4	4
GS07046	3	2	4	3	5	3	3	5	7	3	3	3	1	4	4
GS07047	4	2	4	3	2	3	3	5	7	3	3	3	4	4	4
GS07048	3	2	4	3	5	3	3	5	4	3	3	3	5	2	4
GS07049	4	2	4	3	4	3	3	5	5	3	3	3	4	4	4
GS07050	4	2	4	3	5	3	3	5	7	3	3	3	5	4	4
GS07051	3	2	4	3	5	3	3	5	7	3	3	3	4	4	4
GS07052	4	2	4	3	5	3	3	5	5	3	3	3	5	4	4
GS07053	2	2	4	3	5	3	3	5	6	3	3	3	4	4	4
GS07054	3	2	4	3	5	3	3	5	7	3	3	3	4	4	4
GS07055	4	2	4	3	4	3	3	5	6	3	3	3	5	4	4
GS07056	4	2	4	3	5	3	3	5	7	3	3	3	5	4	4
GS07057	3	1	4	3	3	2	3	5	5	3	2	3	3	2	4
GS07058	3	2	4	3	5	3	3	5	7	3	3	3	5	4	5
GS07059	4	2	4	3	5	3	3	5	7	3	3	3	5	4	4
GS07062	3	2	4	3	5	3	3	5	7	3	3	3	5	4	5

## Sheet: spoligotyping
key	1S	2S	3S	4S	5S	6S	7S	8S	9S	10S	11S	12S	13S	14S	15S	16S	17S	18S	19S	20S	21S	22S	23S	24S	25S	26S	27S	28S	29S	30S	31S	32S	33S	34S	35S	36S	37S	38S	39S	40S	41S	42S	43S
GS12002	0	0	0	0	0	0	0	0	0	0	0	0	0	0	0	0	0	0	0	0	0	0	0	0	0	0	0	0	0	0	0	0	0	0	1	1	1	1	1	0	1	1	1
GS12003	0	0	0	0	0	0	0	0	0	0	0	0	0	0	0	0	0	0	0	0	0	0	0	0	0	0	0	0	0	0	0	0	0	0	1	1	1	1	1	1	1	1	1
GS12004	0	0	0	0	0	0	0	0	0	0	0	0	0	0	0	0	0	0	0	0	0	0	0	0	0	0	0	0	0	0	0	0	0	0	1	1	1	1	1	1	1	1	1
GS12005	0	0	0	0	0	0	0	0	0	0	0	0	0	0	0	0	0	0	0	0	0	0	0	0	0	0	0	0	0	0	0	0	0	0	1	1	1	1	1	1	1	1	1
GS12006	0	0	0	0	0	0	0	0	0	0	0	0	0	0	0	0	0	0	0	0	0	0	0	0	0	0	0	0	0	0	0	0	0	0	1	1	1	1	1	1	1	1	1
GS12007	0	0	0	0	0	0	0	0	0	0	0	0	0	0	0	0	0	0	0	0	0	0	0	0	0	0	0	0	0	0	0	0	0	0	1	1	1	1	1	1	1	1	1
GS12008	1	1	1	1	1	1	1	1	1	1	1	1	1	1	1	1	1	1	1	1	0	1	1	1	1	1	1	1	1	1	1	1	0	0	0	0	1	1	1	1	1	1	1
GS12013	0	0	0	0	0	0	0	0	0	0	0	0	0	0	0	0	0	0	0	0	0	0	0	0	0	0	0	0	0	0	0	0	0	0	1	1	1	1	1	1	1	1	1
GS12015	0	0	0	0	0	0	0	0	0	0	0	0	0	0	0	0	0	0	0	0	0	0	0	0	0	0	0	0	0	0	0	0	0	0	1	1	1	1	1	1	1	1	1
GS12017	1	1	1	1	1	1	1	1	1	1	1	1	1	1	1	1	1	1	1	1	0	1	1	1	1	1	1	1	1	1	1	1	0	0	0	0	1	1	1	0	1	1	1
GS12019	0	0	0	0	0	0	0	0	0	0	0	0	0	0	0	0	0	0	0	0	0	0	0	0	0	0	0	0	0	0	0	0	0	0	1	1	1	1	1	1	1	1	1
GS12022	0	0	0	0	0	0	0	0	0	0	0	0	0	0	0	0	0	0	0	0	0	0	0	0	0	0	0	0	0	0	0	0	0	0	1	1	1	1	1	1	1	1	1
GS12023	1	1	1	1	1	1	1	1	1	1	1	1	1	1	1	1	1	1	1	1	0	1	1	1	1	1	1	1	1	1	1	1	0	0	0	0	1	1	1	0	1	1	1
GS12024	0	0	0	0	0	0	0	0	0	0	0	0	0	0	0	0	0	0	0	0	0	0	0	0	0	0	0	0	0	0	0	0	0	0	1	1	1	1	1	1	1	1	1
GS12027	0	0	0	0	0	0	0	0	0	0	0	0	0	0	0	0	0	0	0	0	0	0	0	0	0	0	0	0	0	0	0	0	0	0	1	1	1	1	1	1	1	1	1
GS12028	0	0	0	0	0	0	0	0	0	0	0	0	0	0	0	0	0	0	0	0	0	0	0	0	0	0	0	0	0	0	0	0	0	0	1	1	1	1	1	1	1	1	1
GS12029	0	0	0	0	0	0	0	0	0	0	0	0	0	0	0	0	0	0	0	0	0	0	0	0	0	0	0	0	0	0	0	0	0	0	1	1	1	1	1	1	1	1	1
GS12032	0	0	0	0	0	0	0	0	0	0	0	0	0	0	0	0	0	0	0	0	0	0	0	0	0	0	0	0	0	0	0	0	0	0	1	1	1	1	1	1	1	1	1
GS12034	0	0	0	0	0	0	0	0	0	0	0	0	0	0	0	0	0	0	0	0	0	0	0	0	0	0	0	0	0	0	0	0	0	0	1	1	1	1	1	1	1	1	1
GS12035	1	1	1	1	1	1	1	1	1	1	1	1	1	1	1	1	1	1	1	1	0	1	1	1	1	1	1	1	1	0	1	1	0	0	0	0	0	0	0	1	1	1	1
GS12036	0	0	0	0	0	0	0	0	0	0	0	0	0	0	0	0	0	0	0	0	0	0	0	0	0	0	0	0	0	0	0	0	0	0	1	1	1	1	1	1	1	1	1
GS12037	0	0	0	0	0	0	0	0	0	0	0	0	0	0	0	0	0	0	0	0	0	0	0	0	0	0	0	0	0	0	0	0	0	0	1	1	1	1	1	1	1	1	1
GS12038	0	0	0	0	0	0	0	0	0	0	0	0	0	0	0	0	0	0	0	0	0	0	0	0	0	0	0	0	0	0	0	0	0	0	1	1	1	1	1	1	1	1	1
GS12039	0	0	0	0	0	0	0	0	0	0	0	0	0	0	0	0	0	0	0	0	0	0	0	0	0	0	0	0	0	0	0	0	0	0	1	1	1	1	1	1	1	1	1
GS12041	0	0	0	0	0	0	0	0	0	0	0	0	0	0	0	0	0	0	0	0	0	0	0	0	0	0	0	0	0	0	0	0	0	0	1	1	1	1	1	1	1	1	1
GS12043	0	0	0	0	0	0	0	0	0	0	0	0	0	0	0	0	0	0	0	0	0	0	0	0	0	0	0	0	0	0	0	0	0	0	1	1	1	1	1	1	1	1	1
GS12045	0	0	0	0	0	0	0	0	0	0	0	0	0	0	0	0	0	0	0	0	0	0	0	0	0	0	0	0	0	0	0	0	0	0	1	1	1	1	1	1	1	1	1
GS12046	0	0	0	0	0	0	0	0	0	0	0	0	0	0	0	0	0	0	0	0	0	0	0	0	0	0	0	0	0	0	0	0	0	0	1	1	1	1	1	1	1	1	1
GS12047	0	0	0	0	0	0	0	0	0	0	0	0	0	0	0	0	0	0	0	0	0	0	0	0	0	0	0	0	0	0	0	0	0	0	1	1	0	1	1	1	1	1	1
GS12049	0	0	0	0	0	0	0	0	0	0	0	0	0	0	0	0	0	0	0	0	0	0	0	0	0	0	0	0	0	0	0	0	0	0	1	1	1	1	1	1	1	1	1
GS12054	0	0	0	0	0	0	0	0	0	0	0	0	0	0	0	0	0	0	0	0	0	0	0	0	0	0	0	0	0	0	0	0	0	0	1	1	1	1	1	1	1	1	1
GS12055	0	0	0	0	0	0	0	0	0	0	0	0	0	0	0	0	0	0	0	0	0	0	0	0	0	0	0	0	0	0	0	0	0	0	1	1	1	1	1	1	1	1	1
GS12058	1	1	0	1	1	1	1	1	0	1	1	1	1	1	1	0	1	1	1	1	1	1	1	1	1	1	1	1	1	1	1	1	0	1	0	1	1	1	0	0	0	0	0
GS12060	0	0	0	0	0	0	0	0	0	0	0	0	0	0	0	0	0	0	0	0	0	0	0	0	0	0	0	0	0	0	0	0	0	0	1	1	1	1	1	1	1	1	1
GS12061	0	0	0	0	0	0	0	0	0	0	0	0	0	0	0	0	0	0	0	0	0	0	0	0	0	0	0	0	0	0	0	0	0	0	1	1	0	1	1	1	1	1	1
GS12062	0	0	0	0	0	0	0	0	0	0	0	0	0	0	0	0	0	0	0	0	0	0	0	0	0	0	0	0	0	0	0	0	0	0	1	1	1	1	1	1	1	1	1
GS12063	0	0	0	0	0	0	0	0	0	0	0	0	0	0	0	0	0	0	0	0	0	0	0	0	0	0	0	0	0	0	0	0	0	0	1	1	1	1	1	1	1	1	1
GS12064	0	0	0	0	0	0	0	0	0	0	0	0	0	0	0	0	0	0	0	0	0	0	0	0	0	0	0	0	0	0	0	0	0	0	1	1	1	1	1	1	1	1	1
GS12065	0	0	0	0	0	0	0	0	0	0	0	0	0	0	0	0	0	0	0	0	0	0	0	0	0	0	0	0	0	0	0	0	0	0	1	1	1	1	1	1	1	1	1
GS12067	0	0	0	0	0	0	0	0	0	0	0	0	0	0	0	0	0	0	0	0	0	0	0	0	0	0	0	0	0	0	0	0	0	0	1	1	1	1	1	1	1	1	1
GS12076	1	1	1	1	1	1	1	1	1	1	1	1	1	1	1	1	1	1	1	0	0	1	1	1	1	1	1	1	1	1	1	1	0	0	1	1	1	1	1	1	1	1	1
GS12081	0	0	0	0	0	0	0	0	0	0	0	0	0	0	0	0	0	0	0	0	0	0	0	0	0	0	0	0	0	0	0	0	0	0	1	1	1	1	1	1	1	1	1
GS12083	0	0	0	0	0	0	0	0	0	0	0	0	0	0	0	0	0	0	0	0	0	0	0	0	0	0	0	0	0	0	0	0	0	0	1	1	1	1	1	1	1	1	1
GS12085	0	0	0	0	0	0	0	0	0	0	0	0	0	0	0	0	0	0	0	0	0	0	0	0	0	0	0	0	0	0	0	0	0	0	1	1	1	1	1	1	1	1	1
GS12086	0	0	0	0	0	0	0	0	0	0	0	0	0	0	0	0	0	0	0	0	0	0	0	0	0	0	0	0	0	0	0	0	0	0	1	1	1	1	1	1	1	1	1
GS12088	0	0	0	0	0	0	0	0	0	0	0	0	0	0	0	0	0	0	0	0	0	0	0	0	0	0	0	0	0	0	0	0	0	0	1	1	1	1	1	1	1	1	1
GS12091	0	0	0	0	0	0	0	0	0	0	0	0	0	0	0	0	0	0	0	0	0	0	0	0	0	0	0	0	0	0	0	0	0	0	1	1	1	1	1	1	1	1	1
GS12093	0	0	0	0	0	0	0	0	0	0	0	0	0	0	0	0	0	0	0	0	0	0	0	0	0	0	0	0	0	0	0	0	0	0	1	1	1	1	1	1	1	1	1
GS12094	0	0	0	0	0	0	0	0	0	0	0	0	0	0	0	0	0	0	0	0	0	0	0	0	0	0	0	0	0	0	0	0	0	0	1	1	1	1	1	1	1	1	1
GS12095	0	0	0	0	0	0	0	0	0	0	0	0	0	0	0	0	0	0	0	0	0	0	0	0	0	0	0	0	0	0	0	0	0	0	1	1	1	1	1	1	1	1	1
GS12097	0	0	0	0	0	0	0	0	0	0	0	0	0	0	0	0	0	0	0	0	0	0	0	0	0	0	0	0	0	0	0	0	0	0	1	1	1	1	1	0	1	1	1
GS12098	0	0	0	0	0	0	0	0	0	0	0	0	0	0	0	0	0	0	0	0	0	0	0	0	0	0	0	0	0	0	0	0	0	0	1	1	1	1	1	1	1	1	1
GS12099	0	0	0	0	0	0	0	0	0	0	0	0	0	0	0	0	0	0	0	0	0	0	0	0	0	0	0	0	0	0	0	0	0	0	1	1	1	1	1	1	1	1	1
GS12104	0	0	0	0	0	0	0	0	0	0	0	0	0	0	0	0	0	0	0	0	0	0	0	0	0	0	0	0	0	0	0	0	0	0	1	1	1	1	1	1	1	1	1
GS12105	0	0	0	0	0	0	0	0	0	0	0	0	0	0	0	0	0	0	0	0	0	0	0	0	0	0	0	0	0	0	0	0	0	0	1	1	1	1	1	1	1	1	1
GS12110	0	0	0	0	0	0	0	0	0	0	0	0	0	0	0	0	0	0	0	0	0	0	0	0	0	0	0	0	0	0	0	0	0	0	1	1	1	1	1	1	1	1	1
GS12117	0	0	0	0	0	0	0	0	0	0	0	0	0	0	0	0	0	0	0	0	0	0	0	0	0	0	0	0	0	0	0	0	0	0	1	1	1	1	1	1	1	1	1
GS12118	0	0	0	0	0	0	0	0	0	0	0	0	0	0	0	0	0	0	0	0	0	0	0	0	0	0	0	0	0	0	0	0	0	0	1	1	1	1	1	1	1	1	1
GS12133	0	0	0	0	0	0	0	0	0	0	0	0	0	0	0	0	0	0	0	0	0	0	0	0	0	0	0	0	0	0	0	0	0	0	1	1	1	1	1	1	1	1	1
GS12134	0	0	0	0	0	0	0	0	0	0	0	0	0	0	0	0	0	0	0	0	0	0	0	0	0	0	0	0	0	0	0	0	0	0	0	0	0	0	1	1	1	1	1
GS12140	0	0	0	0	0	0	0	0	0	0	0	0	0	0	0	0	0	0	0	0	0	0	0	0	0	0	0	0	0	0	0	0	0	0	1	1	1	1	1	1	1	1	1
GS12145	0	0	0	0	0	0	0	0	0	0	0	0	0	0	0	0	0	0	0	0	0	0	0	0	0	0	0	0	0	0	0	0	0	0	1	1	1	1	1	1	1	1	1
GS12146	0	0	0	0	0	0	0	0	0	0	0	0	0	0	0	0	0	0	0	0	0	0	0	0	0	0	0	0	0	0	0	0	0	0	1	1	1	1	1	1	1	1	1
GS12147	0	0	0	0	0	0	0	0	0	0	0	0	0	0	0	0	0	0	0	0	0	0	0	0	0	0	0	0	0	0	0	0	0	0	1	1	1	1	1	1	1	1	1
GS12152	0	0	0	0	0	0	0	0	0	0	0	0	0	0	0	0	0	0	0	0	0	0	0	0	0	0	0	0	0	0	0	0	0	0	1	1	1	1	1	1	1	1	1
GS12154	0	0	0	0	0	0	0	0	0	0	0	0	0	0	0	0	0	0	0	0	0	0	0	0	0	0	0	0	0	0	0	0	0	0	1	1	1	1	1	1	1	1	1
GS12156	0	0	0	0	0	0	0	0	0	0	0	0	0	0	0	0	0	0	0	0	0	0	0	0	0	0	0	0	0	0	0	0	0	0	1	1	1	1	1	1	1	1	1
GS12162	0	0	0	0	0	0	0	0	0	0	0	0	0	0	0	0	0	0	0	0	0	0	0	0	0	0	0	0	0	0	0	0	0	0	1	1	1	1	1	1	1	1	1
GS12165	0	0	0	0	0	0	0	0	0	0	0	0	0	0	0	0	0	0	0	0	0	0	0	0	0	0	0	0	0	0	0	0	0	0	1	1	1	1	1	1	1	1	1
GS12167	0	0	0	0	0	0	0	0	0	0	0	0	0	0	0	0	0	0	0	0	0	0	0	0	0	0	0	0	0	0	0	0	0	0	1	1	1	0	1	1	1	1	1
GS12168	0	0	0	0	0	0	0	0	0	0	0	0	0	0	0	0	0	0	0	0	0	0	0	0	0	0	0	0	0	0	0	0	0	0	1	1	1	1	1	1	1	1	1
GS12172	0	0	0	0	0	0	0	0	0	0	0	0	0	0	0	0	0	0	0	0	0	0	0	0	0	0	0	0	0	0	0	0	0	0	1	1	1	1	1	1	1	1	1
GS12173	1	1	1	0	0	0	0	1	1	1	1	1	1	1	1	1	1	1	1	1	1	1	0	0	0	0	0	0	0	0	0	0	0	0	0	0	0	0	1	1	1	1	1
GS12174	0	0	0	0	0	0	0	0	0	0	0	0	0	0	0	0	0	0	0	0	0	0	0	0	0	0	0	0	0	0	0	0	0	0	1	1	1	1	1	1	1	1	1
GS12181	0	0	0	0	0	0	0	0	0	0	0	0	0	0	0	0	0	0	0	0	0	0	0	0	0	0	0	0	0	0	0	0	0	0	1	1	1	1	1	1	1	1	1
GS12182	0	0	0	0	0	0	0	0	0	0	0	0	0	0	0	0	0	0	0	0	0	0	0	0	0	0	0	0	0	0	0	0	0	0	1	1	1	1	1	1	1	1	1
GS12183	0	0	0	0	0	0	0	0	0	0	0	0	0	0	0	0	0	0	0	0	0	0	0	0	0	0	0	0	0	0	0	0	0	0	1	1	1	1	1	1	1	1	1
GS12184	0	0	0	0	0	0	0	0	0	0	0	0	0	0	0	0	0	0	0	0	0	0	0	0	0	0	0	0	0	0	0	0	0	0	1	1	1	1	1	1	1	1	1
GS12186	0	0	0	0	0	0	0	0	0	0	0	0	0	0	0	0	0	0	0	0	0	0	0	0	0	0	0	0	0	0	0	0	0	0	1	1	1	1	1	1	1	1	1
GS12187	0	0	0	0	0	0	0	0	0	0	0	0	0	0	0	0	0	0	0	0	0	0	0	0	0	0	0	0	0	0	0	0	0	0	1	1	1	1	1	1	1	1	1
GS12191	0	0	0	0	0	0	0	0	0	0	0	0	0	0	0	0	0	0	0	0	0	0	0	0	0	0	0	0	0	0	0	0	0	0	1	1	1	1	1	1	1	1	1
GS12197	0	0	0	0	0	0	0	0	0	0	0	0	0	0	0	0	0	0	0	0	0	0	0	0	0	0	0	0	0	0	0	0	0	0	1	1	1	1	1	1	1	1	1
GS12201	0	0	0	0	0	0	0	0	0	0	0	0	0	0	0	0	0	0	0	0	0	0	0	0	0	0	0	0	0	0	0	0	0	0	1	1	1	1	1	1	1	1	1
GS12203	0	0	0	0	0	0	0	0	0	0	0	0	0	0	0	0	0	0	0	0	0	0	0	0	0	0	0	0	0	0	0	0	0	0	1	1	1	1	1	1	1	1	1
GS12215	0	0	0	0	0	0	0	0	0	0	0	0	0	0	0	0	0	0	0	0	0	0	0	0	0	0	0	0	0	0	0	0	0	0	1	1	1	1	1	1	1	1	1
GS12219	0	0	0	0	0	0	0	0	0	0	0	0	0	0	0	0	0	0	0	0	0	0	0	0	0	0	0	0	0	0	0	0	0	0	1	1	1	1	1	1	1	1	1
GS12222	0	0	0	0	0	0	0	0	0	0	0	0	0	0	0	0	0	0	0	0	0	0	0	0	0	0	0	0	0	0	0	0	0	0	1	1	1	1	1	1	1	1	1
GS12224	0	0	0	0	0	0	0	0	0	0	0	0	0	0	0	0	0	0	0	0	0	0	0	0	0	0	0	0	0	0	0	0	0	0	1	1	1	1	1	1	1	1	1
GS12225	1	1	1	1	1	1	1	1	1	1	0	0	0	0	0	1	1	1	1	1	1	1	1	1	1	1	1	1	1	1	1	1	0	0	0	0	1	1	1	1	1	1	1
GS12232	0	0	0	0	0	0	0	0	0	0	0	0	0	0	0	0	0	0	0	0	0	0	0	0	0	0	0	0	0	0	0	0	0	0	1	1	1	1	1	1	1	1	1
GS12235	0	0	0	0	0	0	0	0	0	0	0	0	0	0	0	0	0	0	0	0	0	0	0	0	0	0	0	0	0	0	0	0	0	0	1	1	1	1	1	1	1	1	1
GS12236	0	0	0	0	0	0	0	0	0	0	0	0	0	0	0	0	0	0	0	0	0	0	0	0	0	0	0	0	0	0	0	0	0	0	1	1	1	1	1	1	1	1	1
GS12237	1	1	1	1	1	1	1	1	1	1	1	1	1	1	1	1	1	1	1	1	1	1	1	1	1	1	1	1	1	0	1	1	0	0	0	0	0	0	0	1	1	1	1
GS12240	0	0	0	0	0	0	0	0	0	0	0	0	0	0	0	0	0	0	0	0	0	0	0	0	0	0	0	0	0	0	0	0	0	0	1	1	1	1	1	1	1	1	1
GS12241	0	0	0	0	0	0	0	0	0	0	0	0	0	0	0	0	0	0	0	0	0	0	0	0	0	0	0	0	0	0	0	0	0	0	1	1	1	1	1	1	1	1	1
GS12244	0	0	0	0	0	0	0	0	0	0	0	0	0	0	0	0	0	0	0	0	0	0	0	0	0	0	0	0	0	0	0	0	0	0	1	1	1	1	1	1	1	1	1
GS12245	0	0	0	0	0	0	0	0	0	0	0	0	0	0	0	0	0	0	0	0	0	0	0	0	0	0	0	0	0	0	0	0	0	0	1	1	1	1	1	1	1	1	1
GS12246	0	0	0	0	0	0	0	0	0	0	0	0	0	0	0	0	0	0	0	0	0	0	0	0	0	0	0	0	0	0	0	0	0	0	1	1	1	1	1	1	1	1	1
GS12248	0	0	0	0	0	0	0	0	0	0	0	0	0	0	0	0	0	0	0	0	0	0	0	0	0	0	0	0	0	0	0	0	0	0	1	1	1	1	1	1	1	1	1
GS12249	0	0	0	0	0	0	0	0	0	0	0	0	0	0	0	0	0	0	0	0	0	0	0	0	0	0	0	0	0	0	0	0	0	0	1	1	1	1	1	1	1	1	1
GS12250	0	0	0	0	0	0	0	0	0	0	0	0	0	0	0	0	0	0	0	0	0	0	0	0	0	0	0	0	0	0	0	0	0	0	1	1	1	1	1	1	1	1	1
GS12252	0	0	0	0	0	0	0	0	0	0	0	0	0	0	0	0	0	0	0	0	0	0	0	0	0	0	0	0	0	0	0	0	0	0	1	1	1	1	1	1	1	1	1
GS12254	0	0	0	0	0	0	0	0	0	0	0	0	0	0	0	0	0	0	0	0	0	0	0	0	0	0	0	0	0	0	0	0	0	0	1	1	1	1	1	1	1	1	1
GS12255	0	0	0	0	0	0	0	0	0	0	0	0	0	0	0	0	0	0	0	0	0	0	0	0	0	0	0	0	0	0	0	0	0	0	1	1	1	1	1	1	1	1	1
GS12264	0	0	0	0	0	0	0	0	0	0	0	0	0	0	0	0	0	0	0	0	0	0	0	0	0	0	0	0	0	0	0	0	0	0	1	1	1	1	1	1	1	1	1
GS12268	0	0	0	0	0	0	0	0	0	0	0	0	0	0	0	0	0	0	0	0	0	0	0	0	0	0	0	0	0	0	0	0	0	0	1	1	1	1	1	1	1	1	1
GS12273	0	0	0	0	0	0	0	0	0	0	0	0	0	0	0	0	0	0	0	0	0	0	0	0	0	0	0	0	0	0	0	0	0	0	1	1	1	1	1	1	1	1	1
GS12291	0	0	0	0	0	0	0	0	0	0	0	0	0	0	0	0	0	0	0	0	0	0	0	0	0	0	0	0	0	0	0	0	0	0	1	1	1	1	1	1	1	1	1
GS12307	1	0	1	0	1	1	1	1	1	1	1	1	1	1	1	1	1	1	1	1	1	1	1	1	1	1	1	1	1	1	1	1	0	0	0	0	1	1	1	1	1	1	1
GS12308	0	0	0	0	0	0	0	0	0	0	0	0	0	0	0	0	0	0	0	0	0	0	0	0	0	0	0	0	0	0	0	0	0	0	1	1	1	1	1	1	1	1	1
GS12310	0	0	0	0	0	0	0	0	0	0	0	0	0	0	0	0	0	0	0	0	0	0	0	0	0	0	0	0	0	0	0	0	0	0	1	1	1	1	1	1	1	1	1
GS12315	0	0	0	0	0	0	0	0	0	0	0	0	0	0	0	0	0	0	0	0	0	0	0	0	0	0	0	0	0	0	0	0	0	0	1	1	1	1	1	1	1	1	1
GS12316	0	0	0	0	0	0	0	0	0	0	0	0	0	0	0	0	0	0	0	0	0	0	0	0	0	0	0	0	0	0	0	0	0	0	1	1	1	1	1	1	1	1	1
GS12317	0	0	0	0	0	0	0	0	0	0	0	0	0	0	0	0	0	0	0	0	0	0	0	0	0	0	0	0	0	0	0	0	0	0	1	1	1	1	1	1	1	1	1
GS12325	0	0	0	0	0	0	0	0	0	0	0	0	0	0	0	0	0	0	0	0	0	0	0	0	0	0	0	0	0	0	0	0	0	0	1	1	1	1	1	1	1	1	1
GS12326	0	0	0	0	0	0	0	0	0	0	0	0	0	0	0	0	0	0	0	0	0	0	0	0	0	0	0	0	0	0	0	0	0	0	1	1	1	1	1	1	1	1	1
GS12327	0	0	0	0	0	0	0	0	0	0	0	0	0	0	0	0	0	0	0	0	0	0	0	0	0	0	0	0	0	0	0	0	0	0	1	1	1	1	1	1	1	1	1
GS12328	0	0	0	0	0	0	0	0	0	0	0	0	0	0	0	0	0	0	0	0	0	0	0	0	0	0	0	0	0	0	0	0	0	0	1	1	1	1	1	1	1	1	1
GS12339	0	0	0	0	0	0	0	0	0	0	0	0	0	0	0	0	0	0	0	0	0	0	0	0	0	0	0	0	0	0	0	0	0	0	1	1	1	1	1	1	1	1	1
GS12349	0	0	0	0	0	0	0	0	0	0	0	0	0	0	0	0	0	0	0	0	0	0	0	0	0	0	0	0	0	0	0	0	0	0	1	1	1	1	1	1	1	1	1
GS12350	0	1	1	1	1	1	1	1	1	1	1	1	1	1	1	1	1	1	1	1	1	1	1	1	1	1	1	1	1	1	1	1	0	0	0	0	1	1	1	1	1	1	1
GS12352	0	1	1	1	1	1	1	1	1	1	1	1	1	1	1	1	1	1	1	1	1	1	1	1	1	1	1	1	1	1	1	1	0	0	0	0	1	1	1	1	1	1	1
GS12355	0	0	0	0	0	0	0	0	0	0	0	0	0	0	0	0	0	0	0	0	0	0	0	0	0	0	0	0	0	0	0	0	0	0	1	1	1	1	1	1	1	1	1
GS12357	0	0	0	0	0	0	0	0	0	0	0	0	0	0	0	0	0	0	0	0	0	0	0	0	0	0	0	0	0	0	0	0	0	0	1	1	1	1	1	1	1	1	1
GS12359	0	0	0	0	0	0	0	0	0	0	0	0	0	0	0	0	0	0	0	0	0	0	0	0	0	0	0	0	0	0	0	0	0	0	1	1	1	1	1	1	1	1	1
GS12361	0	0	0	0	0	0	0	0	0	0	0	0	0	0	0	0	0	0	0	0	0	0	0	0	0	0	0	0	0	0	0	0	0	0	1	1	1	1	1	1	1	1	1
GS12367	0	0	0	0	0	0	0	0	0	0	0	0	0	0	0	0	0	0	0	0	0	0	0	0	0	0	0	0	0	0	0	0	0	0	1	1	1	1	1	1	1	1	1
GS12369	0	0	0	0	0	0	0	0	0	0	0	0	0	0	0	0	0	0	0	0	0	0	0	0	0	0	0	0	0	0	0	0	0	0	1	1	1	1	1	1	1	1	1
GS12372	1	1	1	1	1	1	1	1	1	1	1	1	1	1	1	1	1	1	1	1	1	1	1	1	1	1	1	1	1	1	1	1	0	0	0	0	1	1	1	1	1	1	1
GS12373	0	0	0	0	0	0	0	0	0	0	0	0	0	0	0	0	0	0	0	0	0	0	0	0	0	0	0	0	0	0	0	0	0	0	1	1	1	1	1	1	1	1	1
GS12383	1	1	1	1	1	1	1	1	1	1	1	1	1	1	1	1	1	1	1	1	1	1	1	1	1	1	1	1	1	1	1	1	0	0	0	0	1	1	1	1	1	1	1
GS12386	0	0	0	0	0	0	0	0	0	0	0	0	0	0	0	0	0	0	0	0	0	0	0	0	0	0	0	0	0	0	0	0	0	0	1	1	1	1	1	1	1	1	1
GS12389	0	0	0	0	0	0	0	0	0	0	0	0	0	0	0	0	0	0	0	0	0	0	0	0	0	0	0	0	0	0	0	0	0	0	1	1	1	1	1	1	1	1	1
GS12390	0	0	0	0	0	0	0	0	0	0	0	0	0	0	0	0	0	0	0	0	0	0	0	0	0	0	0	0	0	0	0	0	0	0	1	1	1	1	1	1	1	1	1
GS12391	0	0	0	0	0	0	0	0	0	0	0	0	0	0	0	0	0	0	0	0	0	0	0	0	0	0	0	0	0	0	0	0	0	0	1	1	1	1	1	1	1	1	1
GS12392	1	0	1	1	1	1	1	1	1	1	1	1	1	1	1	1	1	1	1	1	1	1	1	1	1	1	1	1	1	1	1	1	0	0	0	0	1	1	1	1	1	1	1
GS12393	1	1	1	1	1	1	1	1	1	1	1	1	1	1	1	1	1	1	1	1	1	1	1	1	1	1	1	1	1	1	1	1	0	0	0	0	1	1	1	1	1	1	1
GS12394	0	0	0	0	0	0	0	0	0	0	0	0	0	0	0	0	0	0	0	0	0	0	0	0	0	0	0	0	0	0	0	0	0	0	1	1	1	1	1	1	1	1	1
GS12401	0	0	0	0	0	0	0	0	0	0	0	0	0	0	0	0	0	0	0	0	0	0	0	0	0	0	0	0	0	0	0	0	0	0	1	1	1	1	1	1	1	1	1
GS12410	0	0	0	0	0	0	0	0	0	0	0	0	0	0	0	0	0	0	0	0	0	0	0	0	0	0	0	0	0	0	0	0	0	0	1	1	1	1	1	1	1	1	1
GS12411	0	0	0	0	0	0	0	0	0	0	0	0	0	0	0	0	0	0	0	0	0	0	0	0	0	0	0	0	0	0	0	0	0	0	1	1	1	1	1	1	1	1	1
GS12415	1	0	1	0	1	1	1	1	1	1	1	1	1	1	1	1	1	1	1	0	0	1	1	1	1	1	1	1	1	1	1	1	0	0	0	0	1	1	1	1	1	1	1
GS12417	0	0	0	0	0	0	0	0	0	0	0	0	0	0	0	0	0	0	0	0	0	0	0	0	0	0	0	0	0	0	0	0	0	0	1	1	1	1	1	1	1	1	1
GS12422	0	0	0	0	0	0	0	0	0	0	0	0	0	0	0	0	0	0	0	0	0	0	0	0	0	0	0	0	0	0	0	0	0	0	1	1	1	1	1	1	1	1	1
GS12423	0	0	0	0	0	0	0	0	0	0	0	0	0	0	0	0	0	0	0	0	0	0	0	0	0	0	0	0	0	0	0	0	0	0	1	1	1	1	1	1	1	1	1
GS12425	0	0	0	0	0	0	0	0	0	0	0	0	0	0	0	0	0	0	0	0	0	0	0	0	0	0	0	0	0	0	0	0	0	0	1	1	1	1	1	1	1	1	1
GS12426	0	0	0	0	0	0	0	0	0	0	0	0	0	0	0	0	0	0	0	0	0	0	0	0	0	0	0	0	0	0	0	0	0	0	1	1	1	1	1	1	1	1	1
GS12427	0	0	0	0	0	0	0	0	0	0	0	0	0	0	0	0	0	0	0	0	0	0	0	0	0	0	0	0	0	0	0	0	0	0	1	1	1	1	1	1	1	1	1
GS12429	1	1	1	1	1	1	1	1	1	1	1	1	1	1	1	1	1	1	1	1	1	1	1	1	1	1	1	1	1	1	1	1	0	0	0	0	1	1	1	1	1	1	1
GS12430	0	0	0	0	0	0	0	0	0	0	0	0	0	0	0	0	0	0	0	0	0	0	0	0	0	0	0	0	0	0	0	0	0	0	1	1	1	1	1	1	1	1	1
GS12431	0	0	0	0	0	0	0	0	0	0	0	0	0	0	0	0	0	0	0	0	0	0	0	0	0	0	0	0	0	0	0	0	0	0	1	1	1	1	1	1	1	1	1
GS12432	0	0	0	0	0	0	0	0	0	0	0	0	0	0	0	0	0	0	0	0	0	0	0	0	0	0	0	0	0	0	0	0	0	0	1	1	1	1	1	1	1	1	1
GS12435	0	0	0	0	0	0	0	0	0	0	0	0	0	0	0	0	0	0	0	0	0	0	0	0	0	0	0	0	0	0	0	0	0	0	1	1	1	1	1	0	1	1	1
GS12437	0	0	0	0	0	0	0	0	0	0	0	0	0	0	0	0	0	0	0	0	0	0	0	0	0	0	0	0	0	0	0	0	0	0	1	1	0	0	0	0	0	0	0
GS12438	0	0	0	0	0	0	0	0	0	0	0	0	0	0	0	0	0	0	0	0	0	0	0	0	0	0	0	0	0	0	0	0	0	0	1	1	1	1	1	1	1	1	1
GS12439	1	1	1	1	1	1	1	1	1	1	1	1	1	1	1	1	1	1	1	1	1	1	1	1	1	1	1	1	1	1	1	1	0	0	0	0	1	1	1	1	1	1	1
GS12440	1	1	1	1	1	1	1	1	1	1	1	1	1	1	1	1	1	1	1	1	1	1	1	1	1	1	1	1	0	0	0	0	0	0	0	0	0	0	0	1	1	1	1
GS12441	0	0	0	0	0	0	0	0	0	0	0	0	0	0	0	0	0	0	0	0	0	0	0	0	0	0	0	0	0	0	0	0	0	0	1	1	1	1	1	1	1	1	1
GS12442	0	0	0	0	0	0	0	0	0	0	0	0	0	0	0	0	0	0	0	0	0	0	0	0	0	0	0	0	0	0	0	0	0	0	1	1	1	1	1	1	1	1	1
GS12443	0	0	0	0	0	0	0	0	0	0	0	0	0	0	0	0	0	0	0	0	0	0	0	0	0	0	0	0	0	0	0	0	0	0	1	1	1	1	1	1	1	1	1
GS12445	0	0	0	0	0	0	0	0	0	0	0	0	0	0	0	0	0	0	0	0	0	0	0	0	0	0	0	0	0	0	0	0	0	0	1	1	1	1	1	0	1	1	1
GS12447	0	0	0	0	0	0	0	0	0	0	0	0	0	0	0	0	0	0	0	0	0	0	0	0	0	0	0	0	0	0	0	0	0	0	1	1	1	1	1	1	1	1	1
GS12448	0	0	0	0	0	0	0	0	0	0	0	0	0	0	0	0	0	0	0	0	0	0	0	0	0	0	0	0	0	0	0	0	0	0	1	1	1	1	1	0	1	1	1
GS12449	0	0	0	0	0	0	0	0	0	0	0	0	0	0	0	0	0	0	0	0	0	0	0	0	0	0	0	0	0	0	0	0	0	0	0	0	1	1	1	1	1	1	1
GS12453	1	1	1	1	1	1	0	0	1	0	1	1	1	1	1	1	1	1	1	1	1	0	0	0	0	1	1	1	1	1	1	1	0	0	0	0	1	1	1	1	1	1	1
GS12454	0	0	0	0	0	0	0	0	0	0	0	0	0	0	0	0	0	0	0	0	0	0	0	0	0	0	0	0	0	0	0	0	0	0	1	1	1	1	1	1	1	1	1
GS12456	0	0	0	0	0	0	0	0	0	0	0	0	0	0	0	0	0	0	0	0	0	0	0	0	0	0	0	0	0	0	0	0	0	0	1	1	1	1	1	1	1	1	1
GS12457	0	0	0	0	0	0	0	0	0	0	0	0	0	0	0	0	0	0	0	0	0	0	0	0	0	0	0	0	0	0	0	0	0	0	1	1	1	1	1	1	1	1	1
GS12460	0	0	0	0	0	0	0	0	0	0	0	0	0	0	0	0	0	0	0	0	0	0	0	0	0	0	0	0	0	0	0	0	0	0	1	1	1	1	1	1	1	1	1
GS12464	0	0	0	0	0	0	0	0	0	0	0	0	0	0	0	0	0	0	0	0	0	0	0	0	0	0	0	0	0	0	0	0	0	0	1	1	1	1	1	1	1	1	1
GS12465	0	0	0	0	0	0	0	0	0	0	0	0	0	0	0	0	0	0	0	0	0	0	0	0	0	0	0	0	0	0	0	0	0	0	1	1	1	1	1	1	1	1	1
GS12468	1	1	1	1	1	1	1	1	1	1	1	1	1	1	1	1	1	1	1	1	1	1	0	0	1	1	1	1	1	1	1	1	0	0	0	0	1	1	1	1	1	1	1
GS12469	0	0	0	0	0	0	0	0	0	0	0	0	0	0	0	0	0	0	0	0	0	0	0	0	0	0	0	0	0	0	0	0	0	0	1	1	1	1	1	1	1	1	1
GS12470	0	0	0	0	0	0	0	0	0	0	0	0	0	0	0	0	0	0	0	0	0	0	0	0	0	0	0	0	0	0	0	0	0	0	1	1	1	1	1	1	1	1	1
GS12471	1	1	1	1	1	1	1	1	1	1	1	1	1	1	1	1	1	1	1	1	1	1	1	1	1	1	1	1	1	1	1	1	0	0	0	0	1	1	1	1	1	1	1
GS12472	0	0	0	0	0	0	0	0	0	0	0	0	0	0	0	0	0	0	0	0	0	0	0	0	0	0	0	0	0	0	0	0	0	0	1	1	1	1	1	1	1	1	1
GS12476	0	0	0	0	0	0	0	0	0	0	0	0	0	0	0	0	0	0	0	0	0	0	0	0	0	0	0	0	0	0	0	0	0	0	1	1	1	1	1	1	1	1	1
GS12478	0	0	0	0	0	0	0	0	0	0	0	0	0	0	0	0	0	0	0	0	0	0	0	0	0	0	0	0	0	0	0	0	0	0	1	1	1	1	1	1	1	1	1
GS12479	0	0	0	0	0	0	0	0	0	0	0	0	0	0	0	0	0	0	0	0	0	0	0	0	0	0	0	0	0	0	0	0	0	0	1	1	1	1	1	1	1	1	1
GS12480	0	0	0	0	0	0	0	0	0	0	0	0	0	0	0	0	0	0	0	0	0	0	0	0	0	0	0	0	0	0	0	0	0	0	1	1	1	1	1	1	1	1	1
GS12481	0	0	0	0	0	0	0	0	0	0	0	0	0	0	0	0	0	0	0	0	0	0	0	0	0	0	0	0	0	0	0	0	0	0	1	1	1	1	1	1	1	1	1
GS12482	0	0	0	0	0	0	0	0	0	0	0	0	0	0	0	0	0	0	0	0	0	0	0	0	0	0	0	0	0	0	0	0	0	0	1	1	1	1	1	1	1	1	1
GS12485	0	0	0	0	0	0	0	0	0	0	0	0	0	0	0	0	0	0	0	0	0	0	0	0	0	0	0	0	0	0	0	0	0	0	1	1	1	1	1	1	1	1	1
GS12488	0	0	0	0	0	0	0	0	0	0	0	0	0	0	0	0	0	0	0	0	0	0	0	0	0	0	0	0	0	0	0	0	0	0	1	1	1	1	1	1	1	1	1
GS12492	0	0	0	0	0	0	0	0	0	0	0	0	0	0	0	0	0	0	0	0	0	0	0	0	0	0	0	0	0	0	0	0	0	0	1	1	1	1	1	1	1	1	1
GS12494	0	0	0	0	0	0	0	0	0	0	0	0	0	0	0	0	0	0	0	0	0	0	0	0	0	0	0	0	0	0	0	0	0	0	1	1	1	1	1	1	1	1	1
GS12495	0	0	0	0	0	0	0	0	0	0	0	0	0	0	0	0	0	0	0	0	0	0	0	0	0	0	0	0	0	0	0	0	0	0	1	1	1	1	1	1	1	1	1
GS12497	1	1	1	1	1	1	1	1	1	1	1	1	1	1	1	0	0	1	1	1	1	1	1	1	1	1	1	1	1	1	1	1	0	0	0	0	1	1	1	0	1	1	1
GS12499	1	1	1	1	1	1	1	1	1	1	1	1	0	1	1	1	1	1	1	1	1	1	1	1	1	1	1	1	1	1	0	1	0	0	0	0	0	0	0	1	1	1	1
GS12500	0	0	0	0	0	0	0	0	0	0	0	0	0	0	0	0	0	0	0	0	0	0	0	0	0	0	0	0	0	0	0	0	0	0	1	1	1	1	1	1	1	1	1
GS12504	0	0	0	0	0	0	0	0	0	0	0	0	0	0	0	0	0	0	0	0	0	0	0	0	0	0	0	0	0	0	0	0	0	0	1	1	1	1	1	1	1	1	1
GS12506	1	1	1	1	0	1	1	1	1	1	1	1	1	1	1	1	1	1	1	1	1	1	1	1	1	1	1	1	1	1	1	1	0	0	0	0	1	1	1	1	1	1	1
GS12507	0	0	0	0	0	0	0	0	0	0	0	0	0	0	0	0	0	0	0	0	0	0	0	0	0	0	0	0	0	0	0	0	0	0	1	1	1	1	1	1	1	1	1
GS12508	1	1	1	1	1	1	1	1	1	1	1	1	0	1	1	1	1	1	1	1	1	1	1	1	1	1	1	1	0	0	0	1	0	0	0	0	1	1	1	1	1	1	1
GS12509	0	0	0	0	0	0	0	0	0	0	0	0	0	0	0	0	0	0	0	0	0	0	0	0	0	0	0	0	0	0	0	0	0	0	1	1	1	1	1	1	1	1	1
GS12513	0	0	0	0	0	0	0	0	0	0	0	0	0	0	0	0	0	0	0	0	0	0	0	0	0	0	0	0	0	0	0	0	0	0	1	1	1	1	1	1	1	1	1
GS12514	0	0	0	0	0	0	0	0	0	0	0	0	0	0	0	0	0	0	0	0	0	0	0	0	0	0	0	0	0	0	0	0	0	0	1	1	1	1	1	0	1	1	1
GS12517	0	0	0	0	0	0	0	0	0	0	0	0	0	0	0	0	0	0	0	0	0	0	0	0	0	0	0	0	0	0	0	0	0	0	1	1	1	1	1	1	1	1	1
GS12524	0	0	0	0	0	0	0	0	0	0	0	0	0	0	0	0	0	0	0	0	0	0	0	0	0	0	0	0	0	0	0	0	0	0	1	1	1	1	1	1	1	1	1
GS12525	0	0	0	0	0	0	0	0	0	0	0	0	0	0	0	0	0	0	0	0	0	0	0	0	0	0	0	0	0	0	0	0	0	0	1	1	1	1	1	1	1	1	1
GS12527	0	0	0	0	0	0	0	0	0	0	0	0	0	0	0	0	0	0	0	0	0	0	0	0	0	0	0	0	0	0	0	0	0	0	1	1	1	1	1	1	1	1	1
GS12531	0	0	0	0	0	0	0	0	0	0	0	0	0	0	0	0	0	0	0	0	0	0	0	0	0	0	0	0	0	0	0	0	0	0	1	1	1	1	1	1	1	1	1
GS12532	0	0	0	0	0	0	0	0	0	0	0	0	0	0	0	0	0	0	0	0	0	0	0	0	0	0	0	0	0	0	0	0	0	0	1	1	1	1	1	1	1	1	1
GS12537	0	0	0	0	0	0	0	0	0	0	0	0	0	0	0	0	0	0	0	0	0	0	0	0	0	0	0	0	0	0	0	0	0	0	1	1	1	1	1	0	1	1	1
GS12540	0	0	0	0	0	0	0	0	0	0	0	0	0	0	0	0	0	0	0	0	0	0	0	0	0	0	0	0	0	0	0	0	0	0	1	1	1	1	1	1	1	1	1
GS12543	0	0	0	0	0	0	0	0	0	0	0	0	0	0	0	0	0	0	0	0	0	0	0	0	0	0	0	0	0	0	0	0	0	0	1	1	1	1	1	1	1	1	1
GS12544	0	0	0	0	0	0	0	0	0	0	0	0	0	0	0	0	0	0	0	0	0	0	0	0	0	0	0	0	0	0	0	0	0	0	1	1	1	1	1	1	1	1	1
GS12545	0	0	0	0	0	0	0	0	0	0	0	0	0	0	0	0	0	0	0	0	0	0	0	0	0	0	0	0	0	0	0	0	0	0	1	1	1	1	1	1	1	1	1
GS12546	0	0	0	0	0	0	0	0	0	0	0	0	0	0	0	0	0	0	0	0	0	0	0	0	0	0	0	0	0	0	0	0	0	0	1	1	1	1	1	1	1	1	1
GS12548	0	0	0	0	0	0	0	0	0	0	0	0	0	0	0	0	0	0	0	0	0	0	0	0	0	0	0	0	0	0	0	0	0	0	1	1	1	1	1	1	1	1	1
GS12549	0	0	0	0	0	0	0	0	0	0	0	0	0	0	0	0	0	0	0	0	0	0	0	0	0	0	0	0	0	0	0	0	0	0	1	1	1	1	1	1	1	1	1
GS12550	0	0	0	0	0	0	0	0	0	0	0	0	0	0	0	0	0	0	0	0	0	0	0	0	0	0	0	0	0	0	0	0	0	0	1	1	1	1	1	1	1	1	1
GS12554	0	0	0	0	0	0	0	0	0	0	0	0	0	0	0	0	0	0	0	0	0	0	0	0	0	0	0	0	0	0	0	0	0	0	1	1	1	1	1	1	1	1	1
GS12555	0	0	0	0	0	0	0	0	0	0	0	0	0	0	0	0	0	0	0	0	0	0	0	0	0	0	0	0	0	0	0	0	0	0	1	1	1	1	1	1	1	1	1
GS12556	0	0	0	0	0	0	0	0	0	0	0	0	0	0	0	0	0	0	0	0	0	0	0	0	0	0	0	0	0	0	0	0	0	0	1	1	1	1	1	1	1	1	1
GS12557	0	0	0	0	0	0	0	0	0	0	0	0	0	0	0	0	0	0	0	0	0	0	0	0	0	0	0	0	0	0	0	0	0	0	1	1	1	1	1	1	1	1	1
GS12558	0	0	0	0	0	0	0	0	0	0	0	0	0	0	0	0	0	0	0	0	0	0	0	0	0	0	0	0	0	0	0	0	0	0	1	1	1	1	1	1	1	1	1
GS12559	0	0	0	0	0	0	0	0	0	0	0	0	0	0	0	0	0	0	0	0	0	0	0	0	0	0	0	0	0	0	0	0	0	0	1	1	1	1	1	1	1	1	1
GS12560	0	0	0	0	0	0	0	0	0	0	0	0	0	0	0	0	0	0	0	0	0	0	0	0	0	0	0	0	0	0	0	0	0	0	1	1	1	1	1	1	1	1	1
GS12561	0	0	0	0	0	0	0	0	0	0	0	0	0	0	0	0	0	0	0	0	0	0	0	0	0	0	0	0	0	0	0	0	0	0	1	1	1	1	1	0	1	1	1
GS12562	0	0	0	0	0	0	0	0	0	0	0	0	0	0	0	0	0	0	0	0	0	0	0	0	0	0	0	0	0	0	0	0	0	0	1	1	1	1	1	1	1	1	1
GS12563	0	0	0	0	0	0	0	0	0	0	0	0	0	0	0	0	0	0	0	0	0	0	0	0	0	0	0	0	0	0	0	0	0	0	1	1	1	1	1	1	1	1	1
GS12568	0	0	0	0	0	0	0	0	0	0	0	0	0	0	0	0	0	0	0	0	0	0	0	0	0	0	0	0	0	0	0	0	0	0	1	1	1	1	1	1	1	1	1
GS12570	0	0	0	0	0	0	0	0	0	0	0	0	0	0	0	0	0	0	0	0	0	0	0	0	0	0	0	0	0	0	0	0	0	0	1	1	1	1	1	1	1	1	1
GS12573	0	0	0	0	0	0	0	0	0	0	0	0	0	0	0	0	0	0	0	0	0	0	0	0	0	0	0	0	0	0	0	0	0	0	1	1	1	1	1	1	1	1	1
GS12575	0	0	0	0	0	0	0	0	0	0	0	0	0	0	0	0	0	0	0	0	0	0	0	0	0	0	0	0	0	0	0	0	0	0	1	1	1	1	1	1	1	1	1
GS12577	0	0	0	0	0	0	0	0	0	0	0	0	0	0	0	0	0	0	0	0	0	0	0	0	0	0	0	0	0	0	0	0	0	0	1	1	1	1	1	1	1	1	1
GS12578	0	0	0	0	0	0	0	0	0	0	0	0	0	0	0	0	0	0	0	0	0	0	0	0	0	0	0	0	0	0	0	0	0	0	1	1	1	1	1	1	1	1	1
GS12579	0	0	0	0	0	0	0	0	0	0	0	0	0	0	0	0	0	0	0	0	0	0	0	0	0	0	0	0	0	0	0	0	0	0	1	1	1	1	1	1	1	1	1
GS12580	0	0	0	0	0	0	0	0	0	0	0	0	0	0	0	0	0	0	0	0	0	0	0	0	0	0	0	0	0	0	0	0	0	0	1	1	1	1	1	1	1	1	1
GS12581	0	0	0	0	0	0	0	0	0	0	0	0	0	0	0	0	0	0	0	0	0	0	0	0	0	0	0	0	0	0	0	0	0	0	1	1	1	1	1	1	1	1	1
GS12582	0	0	0	0	0	0	0	0	0	0	0	0	0	0	0	0	0	0	0	0	0	0	0	0	0	0	0	0	0	0	0	0	0	0	1	1	1	1	1	1	0	0	1
GS12583	0	0	0	0	0	0	0	0	0	0	0	0	0	0	0	0	0	0	0	0	0	0	0	0	0	0	0	0	0	0	0	0	0	0	1	1	1	1	1	1	1	1	1
GS12584	0	0	0	0	0	0	0	0	0	0	0	0	0	0	0	0	0	0	0	0	0	0	0	0	0	0	0	0	0	0	0	0	0	0	1	1	1	1	1	1	1	1	1
GS12586	0	0	0	0	0	0	0	0	0	0	0	0	0	0	0	0	0	0	0	0	0	0	0	0	0	0	0	0	0	0	0	0	0	0	1	1	1	1	1	1	1	1	1
GS12587	0	0	0	0	0	0	0	0	0	0	0	0	0	0	0	0	0	0	0	0	0	0	0	0	0	0	0	0	0	0	0	0	0	0	1	1	1	1	1	1	1	1	1
GS12589	0	0	0	0	0	0	0	0	0	0	0	0	0	0	0	0	0	0	0	0	0	0	0	0	0	0	0	0	0	0	0	0	0	0	1	1	1	1	1	0	1	1	1
GS12591	0	0	0	0	0	0	0	0	0	0	0	0	0	0	0	0	0	0	0	0	0	0	0	0	0	0	0	0	0	0	0	0	0	0	1	1	1	1	1	1	1	1	1
GS12592	0	0	0	0	0	0	0	0	0	0	0	0	0	0	0	0	0	0	0	0	0	0	0	0	0	0	0	0	0	0	0	0	0	0	1	1	1	1	1	1	1	1	1
GS12593	0	0	0	0	0	0	0	0	0	0	0	0	0	0	0	0	0	0	0	0	0	0	0	0	0	0	0	0	0	0	0	0	0	0	1	1	1	1	1	1	1	1	1
GS12594	0	0	0	0	0	0	0	0	0	0	0	0	0	0	0	0	0	0	0	0	0	0	0	0	0	0	0	0	0	0	0	0	0	0	1	1	1	1	1	0	1	1	1
GS12595	0	0	0	0	0	0	0	0	0	0	0	0	0	0	0	0	0	0	0	0	0	0	0	0	0	0	0	0	0	0	0	0	0	0	1	1	1	1	1	1	1	1	1
GS12596	0	0	0	0	0	0	0	0	0	0	0	0	0	0	0	0	0	0	0	0	0	0	0	0	0	0	0	0	0	0	0	0	0	0	1	1	1	1	1	1	1	1	1
GS12598	0	0	0	0	0	0	0	0	0	0	0	0	0	0	0	0	0	0	0	0	0	0	0	0	0	0	0	0	0	0	0	0	0	0	1	1	1	1	1	1	1	1	1
GS12599	0	0	0	0	0	0	0	0	0	0	0	0	0	0	0	0	0	0	0	0	0	0	0	0	0	0	0	0	0	0	0	0	0	0	1	1	1	1	1	1	1	1	1
GS12600	0	0	0	0	0	0	0	0	0	0	0	0	0	0	0	0	0	0	0	0	0	0	0	0	0	0	0	0	0	0	0	0	0	0	1	1	1	1	1	1	1	1	1
GS12051	0	0	0	0	0	0	0	0	0	0	0	0	0	0	0	0	0	0	0	0	0	0	0	0	0	0	0	0	0	0	0	0	0	0	1	1	1	1	1	1	1	1	1
GS12053	0	0	0	0	0	0	0	0	0	0	0	0	0	0	0	0	0	0	0	0	0	0	0	0	0	0	0	0	0	0	0	0	0	0	1	1	1	1	1	1	1	1	1
GS12103	0	0	0	0	0	0	0	0	0	0	0	0	0	0	0	0	0	0	0	0	0	0	0	0	0	0	0	0	0	0	0	0	0	0	1	1	1	1	1	1	1	1	1
GS12106	0	0	0	0	0	0	0	0	0	0	0	0	0	0	0	0	0	0	0	0	0	0	0	0	0	0	0	0	0	0	0	0	0	0	1	1	1	1	1	1	1	1	1
GS12132	1	1	1	1	1	1	1	1	1	1	1	1	1	1	1	1	1	1	1	1	0	0	0	0	0	1	1	1	1	1	1	1	0	0	0	0	1	1	1	1	1	1	1
GS12142	0	0	0	0	0	0	0	0	0	0	0	0	0	0	0	0	0	0	0	0	0	0	0	0	0	0	0	0	0	0	0	0	0	0	1	1	1	1	1	1	1	1	1
GS12149	0	0	0	0	0	0	0	0	0	0	0	0	0	0	0	0	0	0	0	0	0	0	0	0	0	0	0	0	0	0	0	0	0	0	1	1	1	1	1	1	1	1	1
GS12171	0	0	0	0	0	0	0	0	0	0	0	0	0	0	0	0	0	0	0	0	0	0	0	0	0	0	0	0	0	0	0	0	0	0	1	1	1	1	1	1	1	1	1
GS12229	0	0	0	0	0	0	0	0	0	0	0	0	0	0	0	0	0	0	0	0	0	0	0	0	0	0	0	0	0	0	0	0	0	0	1	1	1	1	1	0	1	1	1
GS12233	1	1	1	1	1	1	1	1	1	1	1	1	1	1	1	1	1	1	1	1	1	1	1	1	1	1	1	1	1	0	1	1	0	0	0	0	0	0	0	1	1	1	1
GS12260	0	0	0	0	0	0	0	0	0	0	0	0	0	0	0	0	0	0	0	0	0	0	0	0	0	0	0	0	0	0	0	0	0	0	1	1	1	1	1	1	1	1	1
GS12290	0	0	0	0	0	0	0	0	0	0	0	0	0	0	0	0	0	0	0	0	0	0	0	0	0	0	0	0	0	0	0	0	0	0	1	1	1	1	1	0	1	1	1
GS12360	0	0	0	0	0	0	0	0	0	0	0	0	0	0	0	0	0	0	0	0	0	0	0	0	0	0	0	0	0	0	0	0	0	0	1	1	1	1	1	1	1	1	1
GS12414	0	0	0	0	0	0	0	0	0	0	0	0	0	0	0	0	0	0	0	0	0	0	0	0	0	0	0	0	0	0	0	0	0	0	1	1	1	1	1	1	1	1	1
GS12450	0	0	0	0	0	0	0	0	0	0	0	0	0	0	0	0	0	0	0	0	0	0	0	0	0	0	0	0	0	0	0	0	0	0	1	1	1	1	1	1	1	1	1
GS12483	0	0	0	0	0	0	0	0	0	0	0	0	0	0	0	0	0	0	0	0	0	0	0	0	0	0	0	0	0	0	0	0	0	0	1	1	1	1	1	1	1	1	1
GS12518	0	0	0	0	0	0	0	0	0	0	0	0	0	0	0	0	0	0	0	0	0	0	0	0	0	0	0	0	0	0	0	0	0	0	1	1	1	1	1	1	1	1	1
GS12523	0	0	0	0	0	0	0	0	0	0	0	0	0	0	0	0	0	0	0	0	0	0	0	0	0	0	0	0	0	0	0	0	0	0	1	1	1	1	1	1	1	1	1
GS12526	0	0	0	0	0	0	0	0	0	0	0	0	0	0	0	0	0	0	0	0	0	0	0	0	0	0	0	0	0	0	0	0	0	0	1	1	1	1	1	1	1	1	1
GS12567	0	0	0	0	0	0	0	0	0	0	0	0	0	0	0	0	0	0	0	0	0	0	0	0	0	0	0	0	0	0	0	0	0	0	1	1	1	1	1	1	1	1	1
GS12574	0	0	0	0	0	0	0	0	0	0	0	0	0	0	0	0	0	0	0	0	0	0	0	0	0	0	0	0	0	0	0	0	0	0	1	1	1	1	1	1	1	1	1
GS05018	0	0	0	0	0	0	0	0	0	0	0	0	0	0	0	0	0	0	0	0	0	0	0	0	0	0	0	0	0	0	0	0	0	0	1	1	1	1	1	0	1	1	1
GS05022	0	0	0	0	0	0	0	0	0	0	0	0	0	0	0	0	0	0	0	0	0	0	0	0	0	0	0	0	0	0	0	0	0	0	1	1	1	1	1	1	1	1	1
GS05023	1	1	1	1	1	1	1	1	1	1	1	1	1	1	1	1	1	1	1	1	1	1	1	1	1	1	1	1	0	1	1	1	0	0	0	0	1	1	1	1	1	1	1
GS05025	0	0	0	0	0	0	0	0	0	0	0	0	0	0	0	0	0	0	0	0	0	0	0	0	0	0	0	0	0	0	0	0	0	0	1	1	1	1	1	1	1	1	1
GS05028	0	0	0	0	0	0	0	0	0	0	0	0	0	0	0	0	0	0	0	0	0	0	0	0	0	0	0	0	0	0	0	0	0	0	1	1	1	1	1	1	1	1	1
GS05029	0	0	0	0	0	0	0	0	0	0	0	0	0	0	0	0	0	0	0	0	0	0	0	0	0	0	0	0	0	0	0	0	0	0	1	1	1	1	1	1	1	1	1
GS05030	0	0	0	0	0	0	0	0	0	0	0	0	0	0	0	0	0	0	0	0	0	0	0	0	0	0	0	0	0	0	0	0	0	0	1	1	1	1	1	1	1	1	1
GS05031	0	0	0	0	0	0	0	0	0	0	0	0	0	0	0	0	0	0	0	0	0	0	0	0	0	0	0	0	0	0	0	0	0	0	1	1	1	1	1	0	1	1	1
GS05034	0	0	0	0	0	0	0	0	0	0	0	0	0	0	0	0	0	0	0	0	0	0	0	0	0	0	0	0	0	0	0	0	0	0	1	1	1	1	1	1	1	1	1
GS05036	0	0	0	0	0	0	0	0	0	0	0	0	0	0	0	0	0	0	0	0	0	0	0	0	0	0	0	0	0	0	0	0	0	0	1	1	1	1	1	1	1	1	1
GS05037	0	0	0	0	0	0	0	0	0	0	0	0	0	0	0	0	0	0	0	0	0	0	0	0	0	0	0	0	0	0	0	0	0	0	1	1	1	1	1	1	1	1	1
GS05039	0	0	0	0	0	0	0	0	0	0	0	0	0	0	0	0	0	0	0	0	0	0	0	0	0	0	0	0	0	0	0	0	0	0	1	1	1	1	1	1	1	1	1
GS05040	1	1	1	1	1	1	1	1	1	1	1	1	1	1	1	1	1	1	1	1	1	1	1	1	1	1	1	1	1	1	1	1	0	0	0	0	1	1	1	1	1	1	1
GS05051	0	0	0	0	0	0	0	0	0	0	0	0	0	0	0	0	0	0	0	0	0	0	0	0	0	0	0	0	0	0	0	0	0	0	1	1	1	1	1	1	1	1	1
GS05054	0	0	0	0	0	0	0	0	0	0	0	0	0	0	0	0	0	0	0	0	0	0	0	0	0	0	0	0	0	0	0	0	0	0	1	1	1	1	1	1	1	0	0
GS05056	1	1	1	1	1	1	1	1	1	1	1	1	1	1	1	1	1	1	1	1	1	1	1	1	1	1	1	1	1	1	1	1	0	0	0	0	0	1	1	0	1	1	1
GS05057	0	0	0	0	0	0	0	0	0	0	0	0	0	0	0	0	0	0	0	0	0	0	0	0	0	0	0	0	0	0	0	0	0	0	1	1	1	1	1	1	1	1	1
GS05058	0	0	0	0	0	0	0	0	0	0	0	0	0	0	0	0	0	0	0	0	0	0	0	0	0	0	0	0	0	0	0	0	0	0	1	1	1	1	1	1	1	1	1
GS05059	0	0	0	0	0	0	0	0	0	0	0	0	0	0	0	0	0	0	0	0	0	0	0	0	0	0	0	0	0	0	0	0	0	0	1	1	1	1	1	1	1	1	1
GS05060	0	0	0	0	0	0	0	0	0	0	0	0	0	0	0	0	0	0	0	0	0	0	0	0	0	0	0	0	0	0	0	0	0	0	1	1	1	1	1	1	1	1	1
GS05065	0	0	0	0	0	0	0	0	0	0	0	0	0	0	0	0	0	0	0	0	0	0	0	0	0	0	0	0	0	0	0	0	0	0	1	1	1	1	1	1	1	1	1
GS05069	0	0	0	0	0	0	0	0	0	0	0	0	0	0	0	0	0	0	0	0	0	0	0	0	0	0	0	0	0	0	0	0	0	0	1	1	1	1	1	1	1	1	1
GS05071	0	0	0	0	0	0	0	0	0	0	0	0	0	0	0	0	0	0	0	0	0	0	0	0	0	0	0	0	0	0	0	0	0	0	1	0	1	1	1	1	1	1	1
GS05079	0	0	0	0	0	0	0	0	0	0	0	0	0	0	0	0	0	0	0	0	0	0	0	0	0	0	0	0	0	0	0	0	0	0	1	1	1	1	1	1	1	1	1
GS05081	0	0	0	0	0	0	0	0	0	0	0	0	0	0	0	0	0	0	0	0	0	0	0	0	0	0	0	0	0	0	0	0	0	0	1	1	1	1	1	1	1	1	1
GS05086	0	0	0	0	0	0	0	0	0	0	0	0	0	0	0	0	0	0	0	0	0	0	0	0	0	0	0	0	0	0	0	0	0	0	1	1	1	1	1	1	1	1	1
GS05088	0	0	0	0	0	0	0	0	0	0	0	0	0	0	0	0	0	0	0	0	0	0	0	0	0	0	0	0	0	0	0	0	0	0	1	1	1	1	1	1	1	1	1
GS05092	0	0	0	0	0	0	0	0	0	0	0	0	0	0	0	0	0	0	0	0	0	0	0	0	0	0	0	0	0	0	0	0	0	0	1	1	1	1	1	1	1	1	1
GS05098	0	0	0	0	0	0	0	0	0	0	0	0	0	0	0	0	0	0	0	0	0	0	0	0	0	0	0	0	0	0	0	0	0	0	1	0	1	1	1	1	1	1	1
GS05100	0	0	0	0	0	0	0	0	0	0	0	0	0	0	0	0	0	0	0	0	0	0	0	0	0	0	0	0	0	0	0	0	0	0	1	1	1	1	1	1	1	1	1
GS05101	0	0	0	0	0	0	0	0	0	0	0	0	0	0	0	0	0	0	0	0	0	0	0	0	0	0	0	0	0	0	0	0	0	0	1	1	1	1	1	1	1	1	1
GS05102	0	0	0	0	0	0	0	0	0	0	0	0	0	0	0	0	0	0	0	0	0	0	0	0	0	0	0	0	0	0	0	0	0	0	1	1	1	1	1	1	1	1	1
GS05103	0	0	0	0	0	0	0	0	0	0	0	0	0	0	0	0	0	0	0	0	0	0	0	0	0	0	0	0	0	0	0	0	0	0	1	1	1	1	1	1	1	1	1
GS05106	0	0	0	0	0	0	0	0	0	0	0	0	0	0	0	0	0	0	0	0	0	0	0	0	0	0	0	0	0	0	0	0	0	0	1	1	1	1	1	1	1	1	1
GS05108	0	0	0	0	0	0	0	0	0	0	0	0	0	0	0	0	0	0	0	0	0	0	0	0	0	0	0	0	0	0	0	0	0	0	1	1	1	1	1	1	1	1	1
GS05111	0	0	0	0	0	0	0	0	0	0	0	0	0	0	0	0	0	0	0	0	0	0	0	0	0	0	0	0	0	0	0	0	0	0	1	1	1	1	1	1	1	1	1
GS05112	0	0	0	0	0	0	0	0	0	0	0	0	0	0	0	0	0	0	0	0	0	0	0	0	0	0	0	0	0	0	0	0	0	0	1	1	1	1	1	1	1	1	1
GS05113	0	0	0	0	0	0	0	0	0	0	0	0	0	0	0	0	0	0	0	0	0	0	0	0	0	0	0	0	0	0	0	0	0	0	1	1	1	1	1	1	1	1	1
GS05114	0	0	0	0	0	0	0	0	0	0	0	0	0	0	0	0	0	0	0	0	0	0	0	0	0	0	0	0	0	0	0	0	0	0	1	1	1	1	1	1	1	1	1
GS05115	1	1	1	1	1	1	1	1	1	1	1	1	1	1	1	1	1	1	1	1	1	1	1	1	1	1	1	1	1	1	1	1	0	0	0	0	1	1	1	1	1	1	1
GS05116	0	0	0	0	0	0	0	0	0	0	0	0	0	0	0	0	0	0	0	0	0	0	0	0	0	0	0	0	0	0	0	0	0	0	1	1	1	1	1	1	1	1	1
GS05121	0	0	0	0	0	0	0	0	0	0	0	0	0	0	0	0	0	0	0	0	0	0	0	0	0	0	0	0	0	0	0	0	0	0	1	1	1	1	1	1	1	1	1
GS05125	0	0	0	0	0	0	0	0	0	0	0	0	0	0	0	0	0	0	0	0	0	0	0	0	0	0	0	0	0	0	0	0	0	0	1	1	1	1	1	1	1	1	1
GS05127	0	0	0	0	0	0	0	0	0	0	0	0	0	0	0	0	0	0	0	0	0	0	0	0	0	0	0	0	0	0	0	0	0	0	1	1	1	1	1	1	1	1	1
GS05129	0	0	0	0	0	0	0	0	0	0	0	0	0	0	0	0	0	0	0	0	0	0	0	0	0	0	0	0	0	0	0	0	0	0	1	1	1	1	1	1	1	1	1
GS05130	0	0	0	0	0	0	0	0	0	0	0	0	0	0	0	0	0	0	0	0	0	0	0	0	0	0	0	0	0	0	0	0	0	0	1	1	1	1	1	1	1	1	1
GS05132	1	0	1	1	1	1	1	1	1	1	1	1	1	1	1	1	1	1	1	1	1	1	1	1	1	1	1	1	0	0	0	1	0	0	0	0	1	1	1	1	1	1	1
GS05133	0	0	0	0	0	0	0	0	0	0	0	0	0	0	0	0	0	0	0	0	0	0	0	0	0	0	0	0	0	0	0	0	0	0	1	1	1	1	1	1	1	1	1
GS05134	0	0	0	0	0	0	0	0	0	0	0	0	0	0	0	0	0	0	0	0	0	0	0	0	0	0	0	0	0	0	0	0	0	0	1	1	1	1	1	1	1	1	1
GS05135	0	0	0	0	0	0	0	0	0	0	0	0	0	0	0	0	0	0	0	0	0	0	0	0	0	0	0	0	0	0	0	0	0	0	1	1	1	1	1	1	1	1	1
GS05139	0	0	0	0	0	0	0	0	0	0	0	0	0	0	0	0	0	0	0	0	0	0	0	0	0	0	0	0	0	0	0	0	0	0	1	1	1	1	1	1	1	1	1
GS05140	0	0	0	0	0	0	0	0	0	0	0	0	0	0	0	0	0	0	0	0	0	0	0	0	0	0	0	0	0	0	0	0	0	0	1	1	1	1	1	1	1	1	1
GS05142	0	0	0	0	0	0	0	0	0	0	0	0	0	0	0	0	0	0	0	0	0	0	0	0	0	0	0	0	0	0	0	0	0	0	1	1	1	1	1	1	1	1	1
GS05147	0	0	0	0	0	0	0	0	0	0	0	0	0	0	0	0	0	0	0	0	0	0	0	0	0	0	0	0	0	0	0	0	0	0	1	1	1	1	1	1	1	1	1
GS05150	0	0	0	0	0	0	0	0	0	0	0	0	0	0	0	0	0	0	0	0	0	0	0	0	0	0	0	0	0	0	0	0	0	0	1	1	1	1	1	1	1	1	1
GS05151	0	0	0	0	0	0	0	0	0	0	0	0	0	0	0	0	0	0	0	0	0	0	0	0	0	0	0	0	0	0	0	0	0	0	1	1	1	1	1	1	1	1	1
GS05153	0	0	0	0	0	0	0	0	0	0	0	0	0	0	0	0	0	0	0	0	0	0	0	0	0	0	0	0	0	0	0	0	0	0	1	1	1	1	1	1	1	1	1
GS05154	1	0	1	1	1	1	1	1	1	1	1	1	1	1	1	1	1	1	1	1	1	1	1	1	1	1	1	1	0	0	0	1	0	0	0	0	1	1	1	1	1	1	1
GS05155	0	0	0	0	0	0	0	0	0	0	0	0	0	0	0	0	0	0	0	0	0	0	0	0	0	0	0	0	0	0	0	0	0	0	1	1	1	1	1	1	1	1	1
GS05156	0	0	0	0	0	0	0	0	0	0	0	0	0	0	0	0	0	0	0	0	0	0	0	0	0	0	0	0	0	0	0	0	0	0	1	1	1	1	1	1	1	1	1
GS05158	0	0	0	0	0	0	0	0	0	0	0	0	0	0	0	0	0	0	0	0	0	0	0	0	0	0	0	0	0	0	0	0	0	0	1	1	1	1	1	1	1	1	1
GS05159	0	0	0	0	0	0	0	0	0	0	0	0	0	0	0	0	0	0	0	0	0	0	0	0	0	0	0	0	0	0	0	0	0	0	1	1	1	1	1	1	1	1	1
GS05160	1	1	1	1	1	1	1	1	1	1	1	1	1	1	1	1	1	1	1	1	1	1	1	1	1	1	1	1	0	1	1	1	0	0	0	0	1	1	1	0	1	1	1
GS05163	1	0	1	1	1	1	1	1	1	1	1	1	1	1	1	1	1	1	1	1	1	1	1	1	1	1	1	1	0	0	0	1	0	0	0	0	1	1	1	1	1	1	1
GS05172	0	0	0	0	0	0	0	0	0	0	0	0	0	0	0	0	0	0	0	0	0	0	0	0	0	0	0	0	0	0	0	0	0	0	1	1	1	1	1	1	1	1	1
GS05177	0	0	0	0	0	0	0	0	0	0	0	0	0	0	0	0	0	0	0	0	0	0	0	0	0	0	0	0	0	0	0	0	0	0	1	1	1	1	1	1	1	1	1
GS05179	1	1	1	1	1	1	1	1	1	1	1	1	1	1	1	1	1	1	1	0	0	1	1	1	1	1	1	1	1	1	1	1	0	0	1	1	1	1	1	1	1	1	1
GS05182	1	1	1	1	1	1	1	1	1	1	1	1	1	1	1	1	1	1	1	1	1	1	1	1	1	1	1	1	0	1	1	1	0	0	0	0	1	1	1	0	1	1	1
GS05183	1	0	1	1	1	1	1	1	1	1	1	1	1	1	1	1	1	1	1	1	1	1	1	1	1	1	1	1	0	0	0	1	0	0	0	0	1	1	1	1	1	1	1
GS05184	0	0	0	0	0	0	0	0	0	0	0	0	0	0	0	0	0	0	0	0	0	0	0	0	0	0	0	0	0	0	0	0	0	0	1	1	1	1	1	0	1	1	1
GS05185	0	0	0	0	0	0	0	0	0	0	0	0	0	0	0	0	0	0	0	0	0	0	0	0	0	0	0	0	0	0	0	0	0	0	1	1	1	1	1	1	1	1	1
GS05186	0	0	0	0	0	0	0	0	0	0	0	0	0	0	0	0	0	0	0	0	0	0	0	0	0	0	0	0	0	0	0	0	0	0	1	1	1	1	1	1	1	1	1
GS05188	0	0	0	0	0	0	0	0	0	0	0	0	0	0	0	0	0	0	0	0	0	0	0	0	0	0	0	0	0	0	0	0	0	0	1	1	1	1	1	1	1	1	1
GS05191	0	0	0	0	0	0	0	0	0	0	0	0	0	0	0	0	0	0	0	0	0	0	0	0	0	0	0	0	0	0	0	0	0	0	1	1	1	1	1	1	1	1	1
GS05197	0	0	0	0	0	0	0	0	0	0	0	0	0	0	0	0	0	0	0	0	0	0	0	0	0	0	0	0	0	0	0	0	0	0	1	1	1	1	1	1	1	1	1
GS06001	0	0	0	0	0	0	0	0	0	0	0	0	0	0	0	0	0	0	0	0	0	0	0	0	0	0	0	0	0	0	0	0	0	0	1	1	1	1	1	1	1	1	1
GS06002	0	0	0	0	0	0	0	0	0	0	0	0	0	0	0	0	0	0	0	0	0	0	0	0	0	0	0	0	0	0	0	0	0	0	1	1	1	1	1	1	1	1	1
GS06003	0	0	0	0	0	0	0	0	0	0	0	0	0	0	0	0	0	0	0	0	0	0	0	0	0	0	0	0	0	0	0	0	0	0	1	1	1	1	1	1	1	1	1
GS06004	0	0	0	0	0	0	0	0	0	0	0	0	0	0	0	0	0	0	0	0	0	0	0	0	0	0	0	0	0	0	0	0	0	0	1	1	1	1	1	1	1	1	1
GS06006	1	0	1	1	1	1	1	1	1	1	1	1	1	1	1	1	1	1	1	1	1	1	1	1	1	1	1	1	1	1	1	1	0	0	1	1	1	1	1	1	1	1	1
GS06007	1	0	1	1	1	1	1	1	1	1	1	1	1	1	1	1	1	1	1	1	1	1	1	1	1	1	1	1	1	1	1	1	0	0	0	0	1	1	1	1	1	1	1
GS06009	0	0	0	0	0	0	0	0	0	0	0	0	0	0	0	0	0	0	0	0	0	0	0	0	0	0	0	0	0	0	0	0	0	0	1	1	1	1	1	1	1	1	1
GS06010	0	0	0	0	0	0	0	0	0	0	0	0	0	0	0	0	0	0	0	0	0	0	0	0	0	0	0	0	0	0	0	0	0	0	1	1	1	1	1	1	1	1	1
GS06011	0	0	0	0	0	0	0	0	0	0	0	0	0	0	0	0	0	0	0	0	0	0	0	0	0	0	0	0	0	0	0	0	0	0	1	1	1	1	1	1	1	1	1
GS06012	0	0	0	0	0	0	0	0	0	0	0	0	0	0	0	0	0	0	0	0	0	0	0	0	0	0	0	0	0	0	0	0	0	0	1	1	1	1	1	1	1	1	1
GS06014	0	0	0	0	0	0	0	0	0	0	0	0	0	0	0	0	0	0	0	0	0	0	0	0	0	0	0	0	0	0	0	0	0	0	1	1	1	1	1	1	1	1	1
GS06015	0	0	0	0	0	0	0	0	0	0	0	0	0	0	0	0	0	0	0	0	0	0	0	0	0	0	0	0	0	0	0	0	0	0	1	1	1	1	1	1	1	1	1
GS06016	0	0	0	0	0	0	0	0	0	0	0	0	0	0	0	0	0	0	0	0	0	0	0	0	0	0	0	0	0	0	0	0	0	0	1	1	1	1	1	1	1	1	1
GS06017	0	0	0	0	0	0	0	0	0	0	0	0	0	0	0	0	0	0	0	0	0	0	0	0	0	0	0	0	0	0	0	0	0	0	1	1	1	1	1	1	1	1	1
GS06018	0	0	0	0	0	0	0	0	0	0	0	0	0	0	0	0	0	0	0	0	0	0	0	0	0	0	0	0	0	0	0	0	0	0	1	1	1	1	1	1	1	1	1
GS06019	0	0	0	0	0	0	0	0	0	0	0	0	0	0	0	0	0	0	0	0	0	0	0	0	0	0	0	0	0	0	0	0	0	0	1	1	1	1	1	1	1	1	1
GS06020	0	0	0	0	0	0	0	0	0	0	0	0	0	0	0	0	0	0	0	0	0	0	0	0	0	0	0	0	0	0	0	0	0	0	1	1	1	1	1	1	1	1	1
GS06021	0	0	0	0	0	0	0	0	0	0	0	0	0	0	0	0	0	0	0	0	0	0	0	0	0	0	0	0	0	0	0	0	0	0	1	1	1	1	1	1	1	1	1
GS06023	0	0	0	0	0	0	0	0	0	0	0	0	0	0	0	0	0	0	0	0	0	0	0	0	0	0	0	0	0	0	0	0	0	0	1	1	1	1	1	1	1	1	1
GS06024	0	0	0	0	0	0	0	0	0	0	0	0	0	0	0	0	0	0	0	0	0	0	0	0	0	0	0	0	0	0	0	0	0	0	1	1	1	1	1	1	1	1	1
GS06025	0	0	0	0	0	0	0	0	0	0	0	0	0	0	0	0	0	0	0	0	0	0	0	0	0	0	0	0	0	0	0	0	0	0	1	1	1	1	1	1	1	1	1
GS06026	0	0	0	0	0	0	0	0	0	0	0	0	0	0	0	0	0	0	0	0	0	0	0	0	0	0	0	0	0	0	0	0	0	0	1	1	1	1	1	1	1	1	1
GS06027	0	0	0	0	0	0	0	0	0	0	0	0	0	0	0	0	0	0	0	0	0	0	0	0	0	0	0	0	0	0	0	0	0	0	1	1	1	1	1	1	1	1	1
GS06036	1	0	1	1	1	1	1	1	1	1	1	1	0	1	1	1	1	1	1	1	1	1	1	1	1	1	1	1	1	1	0	1	0	0	0	0	1	1	1	1	1	1	1
GS06037	0	0	0	0	0	0	0	0	0	0	0	0	0	0	0	0	0	0	0	0	0	0	0	0	0	0	0	0	0	0	0	0	0	0	1	1	1	1	1	1	1	1	1
GS06038	0	0	0	0	0	0	0	0	0	0	0	0	0	0	0	0	0	0	0	0	0	0	0	0	0	0	0	0	0	0	0	0	0	0	1	1	1	1	1	1	1	1	1
GS06039	0	0	0	0	0	0	0	0	0	0	0	0	0	0	0	0	0	0	0	0	0	0	0	0	0	0	0	0	0	0	0	0	0	0	1	1	1	1	1	1	1	1	1
GS06041	0	0	0	0	0	0	0	0	0	0	0	0	0	0	0	0	0	0	0	0	0	0	0	0	0	0	0	0	0	0	0	0	0	0	1	1	1	1	1	1	1	1	1
GS06044	0	0	0	0	0	0	0	0	0	0	0	0	0	0	0	0	0	0	0	0	0	0	0	0	0	0	0	0	0	0	0	0	0	0	1	1	1	1	1	1	1	1	1
GS06049	1	0	1	1	1	1	1	1	1	1	1	1	0	1	1	1	1	1	1	1	1	1	1	1	1	1	1	1	1	1	1	1	0	0	0	0	1	1	1	1	1	1	1
GS06050	0	0	0	0	0	0	0	0	0	0	0	0	0	0	0	0	0	0	0	0	0	0	0	0	0	0	0	0	0	0	0	0	0	0	1	1	1	1	1	1	1	1	1
GS06051	1	0	1	1	1	1	1	1	1	1	1	1	0	1	1	1	1	1	1	1	1	1	1	1	1	1	1	1	1	1	1	1	0	0	0	0	1	1	1	1	1	1	1
GS06052	0	0	0	0	0	0	0	0	0	0	0	0	0	0	0	0	0	0	0	0	0	0	0	0	0	0	0	0	0	0	0	0	0	0	1	1	1	1	1	1	1	1	1
GS06053	1	1	1	1	1	1	1	1	1	1	1	1	0	1	1	1	1	1	1	1	1	1	1	1	1	1	1	1	1	1	1	1	0	0	0	0	1	1	1	1	1	1	1
GS06054	0	0	0	0	0	0	0	0	0	0	0	0	0	0	0	0	0	0	0	0	0	0	0	0	0	0	0	0	0	0	0	0	0	0	1	1	1	1	0	1	1	1	1
GS06056	0	0	0	0	0	0	0	0	0	0	0	0	0	0	0	0	0	0	0	0	0	0	0	0	0	0	0	0	0	0	0	0	0	0	1	1	1	1	1	1	1	1	1
GS06057	0	0	0	0	0	0	0	0	0	0	0	0	0	0	0	0	0	0	0	0	0	0	0	0	0	0	0	0	0	0	0	0	0	0	1	1	1	1	1	1	1	1	1
GS06060	0	0	0	0	0	0	0	0	0	0	0	0	0	0	0	0	0	0	0	0	0	0	0	0	0	0	0	0	0	0	0	0	0	0	1	1	1	1	1	0	1	1	1
GS06061	0	0	0	0	0	0	0	0	0	0	0	0	0	0	0	0	0	0	0	0	0	0	0	0	0	0	0	0	0	0	0	0	0	0	1	1	1	1	1	1	1	1	1
GS06063	0	0	0	0	0	0	0	0	0	0	0	0	0	0	0	0	0	0	0	0	0	0	0	0	0	0	0	0	0	0	0	0	0	0	1	1	1	1	1	1	1	1	1
GS06065	0	0	0	0	0	0	0	0	0	0	0	0	0	0	0	0	0	0	0	0	0	0	0	0	0	0	0	0	0	0	0	0	0	0	1	1	1	1	1	1	1	1	1
GS06068	0	0	0	0	0	0	0	0	0	0	0	0	0	0	0	0	0	0	0	0	0	0	0	0	0	0	0	0	0	0	0	0	0	0	1	1	1	1	1	1	1	1	1
GS06070	0	0	0	0	0	0	0	0	0	0	0	0	0	0	0	0	0	0	0	0	0	0	0	0	0	0	0	0	0	0	0	0	0	0	1	1	1	1	1	1	1	1	1
GS06071	0	0	0	0	0	0	0	0	0	0	0	0	0	0	0	0	0	0	0	0	0	0	0	0	0	0	0	0	0	0	0	0	0	0	1	1	1	1	1	1	1	1	1
GS06072	0	0	0	0	0	0	0	0	0	0	0	0	0	0	0	0	0	0	0	0	0	0	0	0	0	0	0	0	0	0	0	0	0	0	1	1	1	1	1	1	1	1	1
GS06073	0	0	0	0	0	0	0	0	0	0	0	0	0	0	0	0	0	0	0	0	0	0	0	0	0	0	0	0	0	0	0	0	0	0	1	1	1	1	1	1	1	1	1
GS06074	0	0	0	0	0	0	0	0	0	0	0	0	0	0	0	0	0	0	0	0	0	0	0	0	0	0	0	0	0	0	0	0	0	0	1	1	1	1	1	1	1	1	1
GS06075	0	0	0	0	0	0	0	0	0	0	0	0	0	0	0	0	0	0	0	0	0	0	0	0	0	0	0	0	0	0	0	0	0	0	1	1	1	1	1	1	1	1	1
GS06078	0	0	0	0	0	0	0	0	0	0	0	0	0	0	0	0	0	0	0	0	0	0	0	0	0	0	0	0	0	0	0	0	0	0	1	1	1	1	1	1	1	1	1
GS06079	0	0	0	0	0	0	0	0	0	0	0	0	0	0	0	0	0	0	0	0	0	0	0	0	0	0	0	0	0	0	0	0	0	0	1	1	1	1	1	1	1	1	1
GS06081	0	0	0	0	0	0	0	0	0	0	0	0	0	0	0	0	0	0	0	0	0	0	0	0	0	0	0	0	0	0	0	0	0	0	1	1	1	1	1	1	1	1	1
GS06082	0	0	0	0	0	0	0	0	0	0	0	0	0	0	0	0	0	0	0	0	0	0	0	0	0	0	0	0	0	0	0	0	0	0	1	1	1	1	1	1	1	1	1
GS06083	0	0	0	0	0	0	0	0	0	0	0	0	0	0	0	0	0	0	0	0	0	0	0	0	0	0	0	0	0	0	0	0	0	0	1	1	1	1	1	1	1	1	1
GS06084	0	0	0	0	0	0	0	0	0	0	0	0	0	0	0	0	0	0	0	0	0	0	0	0	0	0	0	0	0	0	0	0	0	0	1	1	1	1	1	1	1	1	1
GS06085	0	0	0	0	0	0	0	0	0	0	0	0	0	0	0	0	0	0	0	0	0	0	0	0	0	0	0	0	0	0	0	0	0	0	1	1	1	1	1	1	1	1	1
GS06086	0	0	0	0	0	0	0	0	0	0	0	0	0	0	0	0	0	0	0	0	0	0	0	0	0	0	0	0	0	0	0	0	0	0	1	1	1	1	1	1	1	1	1
GS06087	0	0	0	0	0	0	0	0	0	0	0	0	0	0	0	0	0	0	0	0	0	0	0	0	0	0	0	0	0	0	0	0	0	0	1	1	1	1	1	1	1	1	1
GS06088	1	0	1	1	1	1	1	1	1	1	1	1	1	1	1	1	1	1	1	1	1	1	1	1	1	1	1	1	1	1	1	1	0	0	0	0	1	1	1	1	1	1	1
GS06089	0	0	0	0	0	0	0	0	0	0	0	0	0	0	0	0	0	0	0	0	0	0	0	0	0	0	0	0	0	0	0	0	0	0	1	1	1	1	1	1	1	1	1
GS06090	0	0	0	0	0	0	0	0	0	0	0	0	0	0	0	0	0	0	0	0	0	0	0	0	0	0	0	0	0	0	0	0	0	0	1	1	1	1	1	1	1	1	1
GS06093	0	0	0	0	0	0	0	0	0	0	0	0	0	0	0	0	0	0	0	0	0	0	0	0	0	0	0	0	0	0	0	0	0	0	1	1	1	1	1	1	1	1	1
GS06094	0	0	0	0	0	0	0	0	0	0	0	0	0	0	0	0	0	0	0	0	0	0	0	0	0	0	0	0	0	0	0	0	0	0	1	1	1	1	1	1	1	1	1
GS06095	0	0	0	0	0	0	0	0	0	0	0	0	0	0	0	0	0	0	0	0	0	0	0	0	0	0	0	0	0	0	0	0	0	0	1	1	1	1	1	1	1	1	1
GS06096	1	0	1	1	1	1	1	1	1	1	0	0	0	0	1	1	1	1	1	1	1	1	1	1	1	1	1	1	1	1	1	1	0	0	0	0	1	1	1	1	1	1	1
GS06098	0	0	0	0	0	0	0	0	0	0	0	0	0	0	0	0	0	0	0	0	0	0	0	0	0	0	0	0	0	0	0	0	0	0	1	1	1	1	1	1	1	1	1
GS06099	0	0	0	0	0	0	0	0	0	0	0	0	0	0	0	0	0	0	0	0	0	0	0	0	0	0	0	0	0	0	0	0	0	0	1	1	1	1	1	1	1	1	1
GS06101	0	0	0	0	0	0	0	0	0	0	0	0	0	0	0	0	0	0	0	0	0	0	0	0	0	0	0	0	0	0	0	0	0	0	1	1	1	1	1	1	1	1	1
GS06103	0	0	0	0	0	0	0	0	0	0	0	0	0	0	0	0	0	0	0	0	0	0	0	0	0	0	0	0	0	0	0	0	0	0	1	1	1	1	1	1	1	1	1
GS06104	0	0	0	0	0	0	0	0	0	0	0	0	0	0	0	0	0	0	0	0	0	0	0	0	0	0	0	0	0	0	0	0	0	0	1	1	1	1	0	0	0	1	1
GS06105	0	0	0	0	0	0	0	0	0	0	0	0	0	0	0	0	0	0	0	0	0	0	0	0	0	0	0	0	0	0	0	0	0	0	1	1	1	1	1	1	1	1	1
GS06106	0	0	0	0	0	0	0	0	0	0	0	0	0	0	0	0	0	0	0	0	0	0	0	0	0	0	0	0	0	0	0	0	0	0	1	1	1	1	0	0	0	1	1
GS07001	0	0	0	0	0	0	0	0	0	0	0	0	0	0	0	0	0	0	0	0	0	0	0	0	0	0	0	0	0	0	0	0	0	0	1	1	1	1	1	1	1	1	1
GS07003	0	0	0	0	0	0	0	0	0	0	0	0	0	0	0	0	0	0	0	0	0	0	0	0	0	0	0	0	0	0	0	0	0	0	1	1	1	1	1	1	1	1	1
GS07004	0	0	0	0	0	0	0	0	0	0	0	0	0	0	0	0	0	0	0	0	0	0	0	0	0	0	0	0	0	0	0	0	0	0	1	1	1	1	1	1	1	1	1
GS07006	0	0	0	0	0	0	0	0	0	0	0	0	0	0	0	0	0	0	0	0	0	0	0	0	0	0	0	0	0	0	0	0	0	0	1	1	1	1	1	1	1	1	1
GS07007	0	0	0	0	0	0	0	0	0	0	0	0	0	0	0	0	0	0	0	0	0	0	0	0	0	0	0	0	0	0	0	0	0	0	1	1	1	1	1	1	1	1	1
GS07008	0	0	0	0	0	0	0	0	0	0	0	0	0	0	0	0	0	0	0	0	0	0	0	0	0	0	0	0	0	0	0	0	0	0	1	1	1	1	1	1	1	1	1
GS07009	1	0	1	1	1	1	1	1	1	1	1	1	1	1	1	1	1	1	1	1	1	1	1	1	1	1	1	1	1	1	1	1	0	0	0	0	1	1	1	1	1	1	1
GS07010	0	0	0	0	0	0	0	0	0	0	0	0	0	0	0	0	0	0	0	0	0	0	0	0	0	0	0	0	0	0	0	0	0	0	1	1	1	1	1	1	1	1	1
GS07011	0	0	0	0	0	0	0	0	0	0	0	0	0	0	0	0	0	0	0	0	0	0	0	0	0	0	0	0	0	0	0	0	0	0	1	1	1	1	1	1	1	1	1
GS07012	0	0	0	0	0	0	0	0	0	0	0	0	0	0	0	0	0	0	0	0	0	0	0	0	0	0	0	0	0	0	0	0	0	0	1	1	1	1	1	1	1	1	1
GS07013	1	0	1	1	1	1	1	1	1	1	0	0	0	0	1	1	1	1	1	1	1	1	1	1	1	1	1	1	1	1	1	1	0	0	0	0	1	1	1	1	1	1	1
GS07014	0	0	0	0	0	0	0	0	0	0	0	0	0	0	0	0	0	0	0	0	0	0	0	0	0	0	0	0	0	0	0	0	0	0	1	1	1	1	1	1	1	1	1
GS07015	0	0	0	0	0	0	0	0	0	0	0	0	0	0	0	0	0	0	0	0	0	0	0	0	0	0	0	0	0	0	0	0	0	0	1	1	1	1	1	1	1	1	1
GS07016	0	0	0	0	0	0	0	0	0	0	0	0	0	0	0	0	0	0	0	0	0	0	0	0	0	0	0	0	0	0	0	0	0	0	1	1	1	1	1	1	1	1	1
GS07018	1	1	1	1	1	1	1	1	1	1	1	1	1	1	1	1	1	1	1	1	1	1	1	1	1	1	1	1	1	1	1	1	0	0	0	0	1	1	1	1	1	1	1
GS07019	0	0	0	0	0	0	0	0	0	0	0	0	0	0	0	0	0	0	0	0	0	0	0	0	0	0	0	0	0	0	0	0	0	0	1	1	1	1	1	1	1	1	1
GS07021	0	0	0	0	0	0	0	0	0	0	0	0	0	0	0	0	0	0	0	0	0	0	0	0	0	0	0	0	0	0	0	0	0	0	1	1	1	1	1	1	1	1	1
GS07023	0	0	0	0	0	0	0	0	0	0	0	0	0	0	0	0	0	0	0	0	0	0	0	0	0	0	0	0	0	0	0	0	0	0	1	1	1	1	1	1	1	1	1
GS07024	0	0	0	0	0	0	0	0	0	0	0	0	0	0	0	0	0	0	0	0	0	0	0	0	0	0	0	0	0	0	0	0	0	0	1	1	1	1	1	1	0	1	1
GS07025	0	0	0	0	0	0	0	0	0	0	0	0	0	0	0	0	0	0	0	0	0	0	0	0	0	0	0	0	0	0	0	0	0	0	1	1	1	1	1	1	1	1	1
GS07026	0	0	0	0	0	0	0	0	0	0	0	0	0	0	0	0	0	0	0	0	0	0	0	0	0	0	0	0	0	0	0	0	0	0	1	1	1	1	1	1	1	1	1
GS07027	0	0	0	0	0	0	0	0	0	0	0	0	0	0	0	0	0	0	0	0	0	0	0	0	0	0	0	0	0	0	0	0	0	0	1	1	1	1	1	1	1	1	1
GS07028	0	0	0	0	0	0	0	0	0	0	0	0	0	0	0	0	0	0	0	0	0	0	0	0	0	0	0	0	0	0	0	0	0	0	1	1	1	1	1	1	1	1	1
GS07029	1	0	1	0	1	1	1	1	1	1	1	1	1	1	1	1	1	1	1	1	1	1	1	1	1	1	1	1	0	0	0	1	0	0	0	0	1	1	1	1	1	1	1
GS07030	0	0	0	0	0	0	0	0	0	0	0	0	0	0	0	0	0	0	0	0	0	0	0	0	0	0	0	0	0	0	0	0	0	0	1	1	1	1	1	1	1	1	1
GS07031	0	0	0	0	0	0	0	0	0	0	0	0	0	0	0	0	0	0	0	0	0	0	0	0	0	0	0	0	0	0	0	0	0	0	1	1	1	1	1	1	1	1	1
GS07032	0	0	0	0	0	0	0	0	0	0	0	0	0	0	0	0	0	0	0	0	0	0	0	0	0	0	0	0	0	0	0	0	0	0	1	1	1	1	1	1	1	1	1
GS07034	0	0	0	0	0	0	0	0	0	0	0	0	0	0	0	0	0	0	0	0	0	0	0	0	0	0	0	0	0	0	0	0	0	0	1	1	1	1	1	1	1	1	1
GS07035	0	0	0	0	0	0	0	0	0	0	0	0	0	0	0	0	0	0	0	0	0	0	0	0	0	0	0	0	0	0	0	0	0	0	1	1	1	1	1	1	1	1	1
GS07036	0	0	0	0	0	0	0	0	0	0	0	0	0	0	0	0	0	0	0	0	0	0	0	0	0	0	0	0	0	0	0	0	0	0	1	1	1	1	1	1	1	1	1
GS07037	0	0	0	0	0	0	0	0	0	0	0	0	0	0	0	0	0	0	0	0	0	0	0	0	0	0	0	0	0	0	0	0	0	0	1	1	1	1	1	1	1	1	1
GS07038	0	0	0	0	0	0	0	0	0	0	0	0	0	0	0	0	0	0	0	0	0	0	0	0	0	0	0	0	0	0	0	0	0	0	1	1	1	1	1	1	1	1	1
GS07039	1	0	1	1	1	1	1	1	1	1	1	1	1	1	1	1	1	1	1	1	1	1	1	1	1	1	1	1	1	1	1	1	0	0	1	1	1	1	1	1	1	1	1
GS07040	0	0	0	0	0	0	0	0	0	0	0	0	0	0	0	0	0	0	0	0	0	0	0	0	0	0	0	0	0	0	0	0	0	0	1	1	1	1	1	1	1	1	1
GS07041	0	0	0	0	0	0	0	0	0	0	0	0	0	0	0	0	0	0	0	0	0	0	0	0	0	0	0	0	0	0	0	0	0	0	1	1	0	1	1	1	1	1	1
GS07042	0	0	0	0	0	0	0	0	0	0	0	0	0	0	0	0	0	0	0	0	0	0	0	0	0	0	0	0	0	0	0	0	0	0	1	1	1	1	1	1	1	1	1
GS07043	1	1	1	1	1	1	1	1	1	1	1	1	1	1	1	1	1	1	1	1	1	1	1	1	1	1	1	1	1	1	1	1	0	0	0	0	1	1	1	0	1	1	1
GS07044	0	0	0	0	0	0	0	0	0	0	0	0	0	0	0	0	0	0	0	0	0	0	0	0	0	0	0	0	0	0	0	0	0	0	1	1	1	1	1	0	1	1	1
GS07045	1	0	1	1	1	1	1	1	1	1	1	1	1	1	1	1	1	1	1	1	1	1	1	1	1	1	1	1	1	1	1	1	0	0	1	1	1	1	1	1	1	1	1
GS07046	0	0	0	0	0	0	0	0	0	0	0	0	0	0	0	0	0	0	0	0	0	0	0	0	0	0	0	0	0	0	0	0	0	0	1	1	1	1	1	1	1	1	1
GS07047	0	0	0	0	0	0	0	0	0	0	0	0	0	0	0	0	0	0	0	0	0	0	0	0	0	0	0	0	0	0	0	0	0	0	1	1	1	1	1	1	1	1	1
GS07048	0	0	0	0	0	0	0	0	0	0	0	0	0	0	0	0	0	0	0	0	0	0	0	0	0	0	0	0	0	0	0	0	0	0	1	1	1	1	1	1	1	1	1
GS07049	0	0	0	0	0	0	0	0	0	0	0	0	0	0	0	0	0	0	0	0	0	0	0	0	0	0	0	0	0	0	0	0	0	0	1	1	1	1	1	1	1	1	1
GS07050	0	0	0	0	0	0	0	0	0	0	0	0	0	0	0	0	0	0	0	0	0	0	0	0	0	0	0	0	0	0	0	0	0	0	1	1	1	1	1	1	1	1	1
GS07051	0	0	0	0	0	0	0	0	0	0	0	0	0	0	0	0	0	0	0	0	0	0	0	0	0	0	0	0	0	0	0	0	0	0	1	1	1	1	1	1	1	1	1
GS07052	0	0	0	0	0	0	0	0	0	0	0	0	0	0	0	0	0	0	0	0	0	0	0	0	0	0	0	0	0	0	0	0	0	0	1	1	1	1	1	1	1	1	1
GS07053	0	0	0	0	0	0	0	0	0	0	0	0	0	0	0	0	0	0	0	0	0	0	0	0	0	0	0	0	0	0	0	0	0	0	1	1	1	1	1	1	1	1	1
GS07054	0	0	0	0	0	0	0	0	0	0	0	0	0	0	0	0	0	0	0	0	0	0	0	0	0	0	0	0	0	0	0	0	0	0	1	1	1	1	1	1	1	1	1
GS07055	0	0	0	0	0	0	0	0	0	0	0	0	0	0	0	0	0	0	0	0	0	0	0	0	0	0	0	0	0	0	0	0	0	0	1	1	1	1	1	1	1	1	1
GS07056	0	0	0	0	0	0	0	0	0	0	0	0	0	0	0	0	0	0	0	0	0	0	0	0	0	0	0	0	0	0	0	0	0	0	1	1	1	1	0	0	0	1	1
GS07057	1	1	1	1	1	1	1	1	1	1	1	1	0	1	1	1	1	1	1	1	1	1	1	1	1	1	1	1	1	1	1	1	0	0	0	0	1	1	1	1	1	1	1
GS07058	0	0	0	0	0	0	0	0	0	0	0	0	0	0	0	0	0	0	0	0	0	0	0	0	0	0	0	0	0	0	0	0	0	0	1	1	1	1	1	1	1	1	1
GS07059	0	0	0	0	0	0	0	0	0	0	0	0	0	0	0	0	0	0	0	0	0	0	0	0	0	0	0	0	0	0	0	0	0	0	1	1	1	1	1	1	1	1	1
GS07062	0	0	0	0	0	0	0	0	0	0	0	0	0	0	0	0	0	0	0	0	0	0	0	0	0	0	0	0	0	0	0	0	0	0	1	1	1	1	1	1	1	1	1
